# Supplementary material for: Genome-wide identification and multiple abiotic stress transcript profiling of potassium transport gene homologs in Sorghum bicolor
Source: Front Plant Sci. 2022 Sep 2;13:965530. doi: 10.3389/fpls.2022.965530 (PMC9478208; doi:10.3389/fpls.2022.965530)
Supplement: Supplementary Table 1 — List of qRT-PCR primers used for transcript profiling of Sb K+ transport genes. [file Table_1.XLS]

## Sheet: Sheet 1
S. No.	Primer Name	Forward Primer Sequence (5' to 3')	Reverse Primer Sequence (5' to 3')
1	HAK1 RT	CTTCACCCTCACAATCCTTG	GAACCGAGAAGAGCAAGAAG
2	HAK2 RT	ACCATTCGCTCTCTATTCGC	AAGAGAGTTCCTCATCGGCT
3	HAK3 RT	TTCGACGTCCAGAACAAGGT	ATCGGCCTC ATCTACTCCGA
4	HAK4 RT	GCTCCTTGCCTACAAGACTC	TGGGTTTGTCAGGTTCATGG
5	HAK5 RT	CACGCTTGCCTAAATCAACC	TTGTGTGCTGAGGTTCAGTC
6	HAK6 RT	GCTGTACACCTTCTCGTCGT	ACGTACTTGACGAGGCTGAC
7	HAK7 RT	TCCACGAGTAAAGGTTGTGC	AGTGTCGCAGCTAAACAGAG
8	HAK8 RT	CGTCCCTGATCAAGTTCCTG	GTGGTGTAGTGCCAGATGAG
9	HAK9 RT	GTTCCTGGTACGCTACACTG	GGCAAAGCCATGTGAATGTC
10	HAK10 RT	GTACGGTTACCACGACTTCC	CAACTTGGATGACCCTGACC
11	HAK11 RT	ATGGGATCCTTACACCTGCT	TTAAGATGACCACAGCGACG
12	HAK12 RT	ACCATATCTGCCACCTACTC	GTCAGGGATGTAAATCTGCC
13	HAK13 RT	TCCATCATAAGCCAGTCCAG	AGTTCACCTCCGGTATGTAG
14	HAK14 RT	GCAATCTTGGTACAGTGAGG	AGTGTAGTGAGGAAGTGACC
15	HAK15 RT	CTCTGCTGGCAGACTATGTG	TCCAGTTCAAGGTTCTGTGC
16	HAK17 RT	AGCATAACAGCCAGAAGAGC	GCAGGAGTGAGTATGCCATC
17	HAK18 RT	GGAGCTGGAAAGGAATCTCG	CGAGGCTTTGGAAAGCTAGT
18	HAK19 RT	GGTGGCCATACTGTTCCTTC	GACGAACCACACGGATATGA
19	HAK20 RT	AGTACTGGTATGAGCTGGAC	ACCAGGTCTGAGTAAAGGAG
20	HAK21 RT	GATCTTCGTCTCCATCAAGC	TACTCCTTGGGCTCTACTTG
21	HAK22 RT	TTAGGTACAGTCTCGTCCAG	CTCAGGAGCAGAAAGCATAC
22	HAK23 RT	CCTGAACTTGAGCGTGCTAT	AATCACCATGGAGGTACCCA
23	HAK24 RT	CCGTATTCTCAGCGGTTTCA	CAAGCCTACCAGGATCACAC
24	HAK25 RT	TCCCACTTCGTCACCAATCT	TCGTTCCTCAGGTTCCACAT
25	HAK26 RT	CTACTACGTCGTCAGGTTCT	GTGGCCAAGATCTGCATAC
26	HAK27 RT	ACAGAGAGTACCAGGGATTG	TGGATGGAAGGGATCTTCTC
27	HKT2 RT	CTTTACGGGCAATGAACAGC	TAGGATTGCGGAAGAAAGGC
28	HKT3 RT	GATCATGAACAGATCACGGC	GCAGTAGTTATCGACCTGGA
29	HKT4 RT	CTCTTCATGTCCGTCAACTC	GCGGTAGATACATCATGAGC
30	HKT5 RT	GAGATGTTCGTCTCCTTGCT	GCTGTCGTGATCTTGATGGT
31	KEA1 RT	ACCACTGAGTGCTCCAAAAG	ACCCCCGAAAGACTGATGTA
32	KEA2 RT	CTTGCCGAGAAAGGTGAACT	CTGACTCTCTAGCACAGGGA
