# Supplementary material for: Genome-wide identification and multiple abiotic stress transcript profiling of potassium transport gene homologs in Sorghum bicolor
Source: Front Plant Sci. 2022 Sep 2;13:965530. doi: 10.3389/fpls.2022.965530 (PMC9478208; doi:10.3389/fpls.2022.965530)
Supplement: Supplementary Table 2 — Nucleotide and protein sequences of Sb K+ transport homologs with ids. [file Table_2.XLS]

## Sheet: Sheet 1
Gene	Sequence	size	Id	BLAST	Localization
>SbHAK1	ATGTCGTCGTCGCTGGAGGTGGACAACCCCGGAGGAGGAGGCGGCGGCGGCGGCGAGTCGGCGAACCGGCTCAGCCTGAAGCGCCACGACTCACTGTTCGGCGACGCGGAGAAGGTCTCCGGCGGCAAGTACCATGGGTCCGACGGGAGCTGGGCCAGGACGCTGCACCTCGCCTTCCAGAGCGTCGGCATCATCTACGGCGACATCGGGACGTCGCCGCTCTACGTCTACTCCAGCACTTTCCCCGACGGCATCAAGTACAACGACGACCTGCTCGGCGTCCTGTCCCTCATCATCTACACCCTCATCGTCATCCCCATGCTCAAGTACGTCTTCATCGTGCTCTACGCCAACGACAATGGAGACGGCGGCACATTTGCGCTGTACTCGCTGATATCG…	2316	SORBI_3006G061300	BLAST/BLATtype BLASTN Querylocation Query_11132to1382(+) Databaselocation 641461628to41461878(+) Genomiclocation 641461628to41461878(+) Alignmentscore 127 E-value 2e-64 Alignmentlength 251 Percentageidentity 87.6	>chromosome:Sorghum_bicolor_NCBIv3:6:41459628:41463878:1
>SbHAK2	ATGAATCTATTGCTTTTAGCTTACCAGAGCTTTGGTGTTGTTTACGGGGACCTAAGCACATCGCCTCTTTACGTTTATAAAAGTACATTCTCTGGAAAGCTCAGTCAGTACCAAGATGAGGAGACGGTGTTCGGTGTGCTTTCCCTGATCTTTTGGACCTTCACTCTGATTCCTTTGCTCAAGTATGTCACCATTGTCTTGAGTGCTGATGATAACGGTGAAGGTGGACCATTCGCTCTCTATTCGCTCCTTTGCAGGCATGCAAAACTCAGTTTGCTTCCAAATCAACAAGCAGCCGATGAGGAACTCTCTTCATACTACAGAAATGGCTTTGCACCCCGCAATGGATCTTCACCTTGGTTAAAAAGGTTTCTGGAGAAGCACAAAAAAATGAGAACT…	2163	SORBI_3003G418100	BLAST/BLATtype BLASTN Querylocation Query_11654to1940(+) Databaselocation 372391366to72391652(+) Genomiclocation 372391366to72391652(+) Alignmentscore 183 E-value 7.3e-98 Alignmentlength 287 Percentageidentity 90.9	>chromosome:Sorghum_bicolor_NCBIv3:3:72385366:72397652:1
>SbHAK3	ATGCAGCTGCACTGGACGAGCCTCCTGTTGCTGGCGTACCAGAGCTGCGGCGTGGTGTAC GGCGACCTGAGCACGTCGCCGCTGTACGTGTACAAGGGCACCTTCTCCGGGTCGCTGCAC CGGTTCCTGGACGAGGAGACGGTGTTCGGCGTCTTCTCCGTGGTGTTCTGGACCATCACG CTCATCCCGCTGCTCAAGTACGTGTTCATCGTCCTCGGCGCCGACGACAACGGCGAAGGC GGCACGTTCGCGCTCTACTCGCTGCTGGTGCGGCACGCCAAGTTCAGCCTGATGCCCAAC CAGCAGGCCGCCGACGAGGAGCTGTCGGCGTACTACAGGCCCGGCTACTCCACGGAGGAC ACGCCCATCCTCAAGGCGCTCAGGAACTTCCTC…	2367	SORBI_3003G164400	BLAST/BLATtype BLASTN Querylocation Query_11408to1922(+) Databaselocation 320918811to20919325(-) Genomiclocation 320918811to20919325(-) Alignmentscore 283 E-value 1.6e-157 Alignmentlength 515 Percentageidentity 88.7	>chromosome:Sorghum_bicolor_NCBIv3:3:20916811:20921325:-1
>SbHAK4	ATGGCTACTGCTACTGCCTCCATGGACGTGGAAGCTGGGCAAGGGGGAAACGGTCAGAAG AAGGGATTCTACCAAGATCTGCTCCTTGCCTACAAGACTCTGGGCGTCGTATTCGGTGGC CTCGTCACCTCCCCTCTCTACGTTTACCCTTCCATGAACCTGACAAACCCAACCGAAGAG GACTACCTGGGAATCTACAGCATCATGTTCTGGACCCTGACACTGATCGGCGTCGTCAAG TACATCTGCATCGCCCTCAACGCCGACGACCACGGTGAAGGCGGCACATTTGCCATGTAC TCCCTGCTGTGCCAGCACGCCAACATCGGCATCCTCCCGTCCAAGAAGATATACACTGAG GAGGAGCAGGGTCTGCAGGTCCCGGCTCGACCC…	2124	SORBI_3007G153001	BLAST/BLATtype BLASTN Querylocation Query_1802to1416(+) Databaselocation 758552764to58553378(+) Genomiclocation 758552764to58553378(+) Alignmentscore 371 E-value 0.0 Alignmentlength 615 Percentageidentity 90.1	>chromosome:Sorghum_bicolor_NCBIv3:7:58550764:58555378:1
>SbHAK5	ATGGGTCAAGGTTCAAAGAAGGATGGCTACAAGCCTGCAACTGGACACTACAAAGGAGAC CAGCAGATAACGCTGCTCACAGTATCGAAGATTGGAAGTCAATACTGTTGGCAGCCACTT TTGGGCCGTTACACACTGCTGCAAATATCCCATATGGCCGTATGCTTAGTCCTTACATAT TGGCAACGAGAAATGCACGCTTGCCTAAATCAACCTAACAAGAGGTCGGCCAGAGCAACT GAGCAAGACTCCCATACCTTCAAGATGACTGAACCTCAGCACACAAGCAGCAACGGAGCT GCTCACGGTGATGCCAACTCTGAACATGCATCACACAAAATGCCACCAAAGAGGCTACAG AGATTTGATTCACTGCACATGGAGGCTGGAATG…	2412	SORBI_3003G413700	BLAST/BLATtype BLASTN Querylocation Query_11339to1631(+) Databaselocation 372091681to72091973(+) Genomiclocation 372091681to72091973(+) Alignmentscore 185 E-value 4.6e-99 Alignmentlength 293 Percentageidentity 90.8	>chromosome:Sorghum_bicolor_NCBIv3:3:72085681:72097973:1
>SbHAK6	ATGGAGCACCGCGCGGCGGCGCCGGACGATGTGATCGTTCAGGTGAACGCCGCCGCCGTT GCGGCCGTGGACGAGAGGATCTCGACGGGTCAGATCACCGAGGAGGAAGTCATCGGCATC GACGGCGGCAAGCAGCAGATCGGCGGCGGCGGCGGCGGCCTCACCCGCCGGACCTTCAGC CAGTCGTACAAGATGAGGCACCGCAACCCTGTGGAGCTGACGGGGTGGCAGTTGGCGCTG CTGGGGTACCAGTCGCTGGGCGTGGTGTACGGCGACATCGGGACGTCGCCGCTGTACACC TTCTCGTCGTTCACGCTGCCGGACCCCGGGGCCGACGATGTCCTCGGCATCCTCAGCCTC ATCCTCTGGACGCTCACACTCGTCAGCCTCGTC…	2121	SORBI_3007G209900	BLAST/BLATtype BLASTN Querylocation Query_1230to288(+) Databaselocation 763851166to63851224(-) Genomiclocation 763851166to63851224(-) Alignmentscore 47 E-value 1e-16 Alignmentlength 59 Percentageidentity 94.9	>chromosome:Sorghum_bicolor_NCBIv3:7:63846166:63856224:-1
>SbHAK7	ATGTTCTCTCCCGCGACTATCAACCATAAGGCCAGCTATCCAGAGTTAAGGATAAACGTG TTTGAGAAAAATAAACCGGCAGGCCCTCCTACTCGCGGTCGCGGGCGAGCCCCCCGTGCC ATGGGCGTAGCACCAGCAGTGGCTTCGTCTGAGCTTAGCCCTGCCTACGCGCCCGCTTCC AGTGGAAGGGCCGCAATGGACGAGGAGGTCGGCGCCGCCGGGCGGCAGCAGGTAACGGCT CGATCGATCCGCCCCTCTGCTCTGGATTCGTGTCTGGTGGTGTCTCTAAGATTCCGTTCG ATTTTGGTCGTCCACCGATCCGGAGAACGCGAGGAGCTGTCGCGGGCGCGTGTTCTGATT TTGTTCGATTTTGGTTTCGCGATATGGGAAGGA…	2517	SORBI_3002G411500	BLAST/BLATtype BLASTN Querylocation Query_11539to1965(+) Databaselocation 275977551to75977977(-) Genomiclocation 275977551to75977977(-) Alignmentscore 171 E-value 1.1e-90 Alignmentlength 427 Percentageidentity 85.0	>chromosome:Sorghum_bicolor_NCBIv3:2:75968551:75986977:-1
>SbHAK8	ATGGATCTTGAGTTCGGGAGAGCCCTGAGATCCCCAAAGAGGGACTCATGGAAGACCACC TTGCTGCTGGCCTACCAGAGCTTGGGGGTGGTCTATGGAGACCTCAGCATATCTCCGCTG TACGTGTACTCGAGCACCTTCGCCGAGGACATCCAGCACTCGGACACGAACGAGGAGATC TTTGGCGTGCTCTCCTTCGTCTTCTGGACGCTCACCTTGATCCCTCTCATCAAGTACGTC TCCGTTGTCCTACGAGCTGACGACAATGGCGAGGGAGGAACGTTTGCCCTGTACTCTCTG ATTTGCAGGCACGCCAATGTGAGCCTTCTCCCGAACCGGCAGATTGCTGATGAGGAGCTT TCCACCTATAAACTGGAATGCCCTCCTGAAATA…	1983	SORBI_3001G379900	BLAST/BLATtype BLASTN Querylocation Query_11363to1895(+) Databaselocation 166814053to66814585(-) Genomiclocation 166814053to66814585(-) Alignmentscore 365 E-value 0.0 Alignmentlength 533 Percentageidentity 92.1	>chromosome:Sorghum_bicolor_NCBIv3:1:66804053:66824585:-1
>SbHAK9	ATGGATCCCGAGTTCGGCGTCGGCACGGCGCCACGAAAGAGGGAGGCATGGCGGACGACG CTGCTGCTGGCGTACCAGAGCCTTGGCGTGGTGTACGGCGACCTCAGCATCTCGCCGCTG TACGTGTACAAGAGCACCTTCGCCGAGGACATCACGCACTCGGAGGGCAACGAGGAGATC TACGGCGCCCTCTCCTTCGTCTTCTGGACGCTCACCCTCATCCCGCTCCTCAAGTACGTC ACCATCGTCCTGCGCGCCCACGACAACGGCGAAGGTGGCACCTTCGCCCTCTACTCCCTC ATCTGCCGCCACGCCAATGTCTGCCTCCTCCCCAACCGCCAGCTCGCCGACCAGGACCTC TCCACCTACAGCCTCCAGCGCCCGCACGACGCC…	2604	SORBI_3002G417500	BLAST/BLATtype BLASTN Querylocation Query_11350to1882(+) Databaselocation 276472557to76473089(-) Genomiclocation 276472557to76473089(-) Alignmentscore 369 E-value 0.0 Alignmentlength 533 Percentageidentity 92.3	>chromosome:Sorghum_bicolor_NCBIv3:2:76469557:76476089:-1
>SbHAK10	ATGCGACTGCTCGACCCTCGAGATTACACAGTACAACGTAGACACTCAACACGCACGCAC ACTCACCCCTATGAACACACGTACGCAAACCCTACCCCTATGAACACCTTCGAAGGACTG AGTCAACACGCACGCACACTCACCCCTATGAACACACACCACCTAGAGCACGACAGGGAC GCGCGCGCGCGGGCGGCGACCACCTGGACACACGTCACGGCGCACGGCCGCCTCCGGTCA CTGTTCGCGTCGCCGGCCACGCCTCTGGTCGGGGTCCACATCGCGGGTTTCGTGGGGCCC GTGGTGCAGTTGCTGCGTTGTTTTGGAGCGGCTAGGGTGTGCGACGGTGGGGAAAACGTG CGTGAGGTCCACCGCTACGTTGATGCTGGATTC…	2511	SORBI_3010G197500	BLAST/BLATtype BLASTN Querylocation Query_178to374(+) Databaselocation 1054057589to54057885(-) Genomiclocation 1054057589to54057885(-) Alignmentscore 245 E-value 7.9e-135 Alignmentlength 297 Percentageidentity 95.6	>chromosome:Sorghum_bicolor_NCBIv3:10:54053589:54062885:-1
>SbHAK11	ATGGATCCTCAGATCACCAGTCTGAGTAGTGGCAAACTTGCAATCATTCGTAACCGAAGG CAGGAGCTCTTTGTCATAATTCTGGACCGAATTCTGCCTAGACATCTGCTGCTCCTGCTC CTGGCAGTATTTCTTGCCTTCTTTTGCTCCGCTCGGTTGGGTATTGCTGCTGCTGCTTCC TCCAGTCTCCACCTCAACTCCTCGTCTTCCTCCTCCTCCGCAGCTCTCGTGCTTCGCCTG TTCGGGGACGGTTGCGGCGCCAGCGGCGTCAAAATTCGATTTCTGAAGTTCTCGTCAGCT TTATTACTACGGCTGGCATTTCAGAGCCTTGGGGTGGTATTTGGTGACTTGGGCACGTCA CCTTTATATGTGTTCTATAATATATTTCCTCGT…	2340	SORBI_3006G213500	BLAST/BLATtype BLASTN Querylocation Query_11519to1987(+) Databaselocation 656199841to56200309(-) Genomiclocation 656199841to56200309(-) Alignmentscore 177 E-value 2.8e-94 Alignmentlength 469 Percentageidentity 84.4	>chromosome:Sorghum_bicolor_NCBIv3:6:56194841:56205309:-1
>SbHAK12	ATGAAGTATGTTTTTGTCGTCTTGCGAGCTAATGATAATGGTCAAGGTGGCACATTTGCT CTTTATTCTCTGCTGTGCCGGCATGCAAAGGTCAGCACTATACCCAACCAACATAAGACA GACGAAGAATTAACAACTTATAGTCGGCAAACTTATGAGGAGAATTCACTTGCAGCAAAA GTGAAGAAATGGCTAGAGGGGCATGCATATAAAAAGAACTGTCTTCTTATTCTTGTTCTC ATTGGTACCTGTACCGCCATTGGAGATGGGATCCTTACTCCTGCAATCTCAGTTCTTTCA GCAGCAGGTGGAATAAGGGTTCAGAATCAGAATATGAGTACAGGGACTGAAGCATTGTAT GCTGATCTATGTCACTTCCCTGTACTGGCTATT…	1860	SORBI_3007G075100	BLAST/BLATtype BLASTN Querylocation Query_1697to1356(+) Databaselocation 78639342to8640001(+) Genomiclocation 78639342to8640001(+) Alignmentscore 320 E-value 9.6e-180 Alignmentlength 660 Percentageidentity 87.1	>chromosome:Sorghum_bicolor_NCBIv3:7:8636842:8642501:1
>SbHAK13	ATGCTATTGTGGCACGCCGCACGCACGCAACTGCCGAGCCCTCCCGCCCCCCATCTCATC TCGCCTATATCTCCGGTGGGCGGTGGCGAAATGGTCCTCCGTTGCCAACATAGGAGATTA AGATTTAGGAGTACTCTGGTACGGTCTAACATAGTACTGATCGCTCAGTCCCTTCCGGCC TCCCCAAACTCCATCGCCCAGCAGGCCACGCCGAAGTTGAGGGCCCATCGATCCATCCAT CAGGTTATCGGCGAGATGGACGTGAAGGGTAGTGGTGGCCGGCCGCCGGCGGTGCAGCTG CAGTCCACGACGAAGCGCCGGGCTGCGAGCTCACCATGGCTCAGTTTCATGCGATTTCTT CGTTTCGATTTGGAGAACCCTCTCTGTGTGCGC…	2784	SORBI_3010G224400	BLAST/BLATtype BLASTN Querylocation Query_11534to1877(+) Databaselocation 1056630330to56630673(+) Genomiclocation 1056630330to56630673(+) Alignmentscore 164 E-value 1.6e-86 Alignmentlength 344 Percentageidentity 86.9	>chromosome:Sorghum_bicolor_NCBIv3:10:56621330:56639673:1
>SbHAK14	ATGGAGGCCGAGAGCGGTGGCGTTGTCCGGCGGAGGCTGCAGAAGACGGAGTCGGCGGAG ATGCGGTGGGTGGTCCCGGGCGGCGCCAATGAGGACGACGAGATCGAGAGCTCCGACGAC GGCGGCTTCGACACCCCCGTGGCTGCCTCGGGCTCACGGGGCGGCGGGTTCTCCGACGAA GACGACGGATACGAGGAGGACGAGATGCTGCGCCAGCGCCTCGTGCGCACGGGCCCGCGC GCTGACTCCTTCGACGTCGAGGCGCTCGATGTCCCCGGCGTGTACCGCCACCAGGAATTT ACCTTAGGCAGCTGTATTGTGCTGACTCTTCAGACACTAGGCGTTGTCTTTGGGGATGTT GGTACTAGTCCACTGTATACCTTTGATGTAATG…	2313	SORBI_3002G313900	BLAST/BLATtype BLASTN Querylocation Query_11528to2056(+) Databaselocation 268767423to68767951(-) Genomiclocation 268767423to68767951(-) Alignmentscore 269 E-value 3.8e-149 Alignmentlength 529 Percentageidentity 87.7	>chromosome:Sorghum_bicolor_NCBIv3:2:68758423:68776951:-1
>SbHAK15	ATGGATGTGGTGTTATGTTGTACACGTATTGCCGCCGATCGAAGTCGCGAGAGACTCTAT CGCGAGCACCGGCCCTCCACGCGCTGCCGTCCGCTGCCGATCGCGACTGACTCCATTGCG CAGAAACTCCCTCCTCACGCGCCGTCGGTACAACTGGCGGCGATACAACTGGCGGCGCGG GTACCTGGGCGCGTGAAGAAGTCGACCGTGCGGGAAGGAGCCGACTGCGCGCCACATGAA AAAATTCGCATCCGAGTCCACTTTCGACCTCCACCGCCCCACACCGCCCGACCGCCGCAC GCCCACACGCAACCACGAAACGGAAGTTTCCTCGCCCTGCCCGTAATGGCGTCGTCGGCG GAATCGTCGGCGGCCGGCGGCATGCGGAAGGCG…	3261	SORBI_3006G210700	BLAST/BLATtype BLASTN Querylocation Query_11655to2090(+) Databaselocation 656014123to56014558(-) Genomiclocation 656014123to56014558(-) Alignmentscore 180 E-value 5e-96 Alignmentlength 436 Percentageidentity 85.3	>chromosome:Sorghum_bicolor_NCBIv3:6:56006123:56022558:-1
>SbHAK16	ATGAAATTTGTTAAGATTATATACACATCACGATTTCTCATCGACGCACAGAAACATTGC AATCACAACCTTACTCGGTCACGGCGAAAGTTCAGCAAACTGATGACGCGTAGTCTATGT GAAACGTCAGATCAGAGCTGTATTGACAACGATGGATATACATATATATTGGATCCCAAG CACAAGCACAAAGCACGACTGGTCCCTTCTCCATTTTGGATCACTCGGTCACCCCATCGT AGACACGCCACGTACGTCGCCTCAAGGCAGCTAGCGCCGTCATTGGCAGCGCATCCACGA CTTCTGCGAACCCGTTTTAGATTAGTGGATCGAGTCAAGGCTGACGACCACACTGCAGGC TCAGCAGACAGACTAACCGGCCGGCCGGGGAAG…	2781	SORBI_3001G184000	BLAST/BLATtype BLASTN Querylocation Query_1171to399(+) Databaselocation 115721749to15721977(+) Genomiclocation 115721749to15721977(+) Alignmentscore 109 E-value 1.1e-53 Alignmentlength 229 Percentageidentity 86.9	>chromosome:Sorghum_bicolor_NCBIv3:1:15716749:15726977:1
>SbHAK17	ATGCTAATGTCTTCCCTCAACTATGAGCAGGTCGGCAATTTTCGCAAAGATCTAGCCCTT GCTTACAAGACTCTCGGCGTTGTGTTTGGTGGCCTCGTCACGTCCCCCCTCTACGTTTAC CCCTCAATGAACTTGTCATCTCCTACAAAAGATGACTACATGGGGTTATACAGCATAATG TTTTGGACTCTTACTTTGATTGGTGTGGTCAAGTATGTAGGCATAGCACTTAATGCCGAC GATCATGGTGAAGTTTGTGGCCATGTTGGAACAAAACTTAGTTCTGAAAGTTTTGATATT TTGGACCTTACATCTATCTTAGAGCACTTTCATCTCTGCTATCTATTATTGCTCGGAGGT ACATTTGCCATGTACTCTCTGTTGTGTAGGCAT…	2160	SORBI_3002G220600	BLAST/BLATtype BLASTN Querylocation Query_11303to1715(+) Databaselocation 261223518to61223930(+) Genomiclocation 261223518to61223930(+) Alignmentscore 177 E-value 2.5e-94 Alignmentlength 413 Percentageidentity 85.7	>chromosome:Sorghum_bicolor_NCBIv3:2:61220518:61226930:1
>SbHAK18	ATGTGGGAGCTGGAAAGGAATCTCGATCAGCCCATGGATGCAGAGGCCGGGAGATTGAGG AATATGTACAGGGAAAAGACCTACCCTACAATTGTGCTGTTACAACTAGCTTTCCAAAGC CTCGGTGTGGTGTTTGGGGATTTAGGCACATCGCCTTTATATGTATTCTATAACATTTTC CCTCGTGAAATAGAAGACACGGAACAAGTTATTGGAGCACTCTCGCTTATTATTTACTCC CTTACCCTGATTCCACTTGTTAAATACGTCTTCATTGTCTTGAGGGCAAACGATAATGGC CAAGGTGGAACATTTGCTCTTTACTCACTGCTTTGCCGGCATGCAAAGATAAACATTATT CCGAATCAGCATAGAACAGATGAAGACCTAACA…	1986	SORBI_3002G130800	BLAST/BLATtype BLASTN Querylocation Query_11522to1893(+) Databaselocation 218537846to18538217(-) Genomiclocation 218537846to18538217(-) Alignmentscore 156 E-value 9.6e-82 Alignmentlength 372 Percentageidentity 85.5	>chromosome:Sorghum_bicolor_NCBIv3:2:18527846:18548217:-1
>SbHAK19	ATGTCGTCGTCAGCCGAAGCCGAGAGCGCGGCGGCGGCGGCGACCGAGAGGTTCCAGCGC CATGACTCCCTGTACGGCGACGCCGAGAAGGTCACCAACGGCAAGCACCACGGCTCCGGG GACAGCTGGGCGCGGACGCTGATGCTGGCGTTCCAGAGCATCGGCGTGGTGTACGGCGAC ATCGGGACGTCGCCGCTGTACGTGTACTCGAGCACGTTCCCGGACGGCATCCGGCACCCC GACGACCTCCTCGGCGTCCTCTCGCTCATCCTCTACACTCTCATCCTCATCCCTATGCTC AAGTACGTCTTCGTCGTCCTCCACGCCAACGACAATGGCGATGGTGGAACGTTCGCGCTC TACTCGCTGATCTCGCGGTACGCCAAGATCAGG…	2217	SORBI_3004G160000	BLAST/BLATtype BLASTN Querylocation Query_11073to1382(+) Databaselocation 450668798to50669107(+) Genomiclocation 450668798to50669107(+) Alignmentscore 190 E-value 4.6e-102 Alignmentlength 310 Percentageidentity 90.3	>chromosome:Sorghum_bicolor_NCBIv3:4:50666798:50671107:1
>SbHAK20	ATGTCTCTAGAAGTTGAGAACCCACCAGGAATAGAGACGACCAAACAGCTCAAGCGACAG GACTCGCTTTATGGTGATGCAGAAAAGGTCTCTAGCTTCAAGCATCATGGCTCTGAGAGC ATTGGTATCATCTATGGGGACGTTGGGACATCACCACTCTATGCGATATCCAGCACCTTC CCTGATGGCATCAAGAACCACGATGACCTCCTTGGCGTCCTCTCCCTCATCCTCTACACC CTCATCCTGATACCAATGGTCAAGTACGTCTTCATTGTGCTTTATGCAGATGACAATGGA GATGGTGGCACGTTTGCTCTCTACTCACTTATATCACGGCATGCCAAGGTAAGGCTGATA CCAAACCAGCAGGCTGAGGATGCTATGGTGTCA…	2154	SORBI_3006G062100	BLAST/BLATtype BLASTN Querylocation Query_1205to311(+) Databaselocation 641754449to41754555(+) Genomiclocation 641754449to41754555(+) Alignmentscore 51 E-value 4.1e-19 Alignmentlength 107 Percentageidentity 86.9	>chromosome:Sorghum_bicolor_NCBIv3:6:41749449:41759555:1
>SbHAK21	ATGCAGATGCAGGAGCACATGTTGATAGACTTTTTGTACGGAATTGATGTACGGATGAAT ATAATAAAACGACGAAGAAAACAATCAACAACTAGAAAGAAAGCAATTGAGAGTCAGGAA CAATACCTAGCTAGTAACAACGAGGAAGATCGAAGAACCCTGAGTGAAACATCGTCATCG ATGGTTCTCGCTGCCGAGAGCTCGAGGGGTAGAGAATATGGCGGTGACCGGCCGGCGGAG GTCGTCGTCGTCGACATCGAGAGCGGCGGCGGCAGCCTGGATGGAGCGTCGTCGTCGTCC ATCGTGGATAGGCAGGACTCGCTGTTCCGGGAGGCGGTGACGGGTCATCACCGCCGTGCT GCCGGCGGCGCAGGGCACTCTGATCATGTACGT…	2457	SORBI_3001G183700	BLAST/BLATtype BLASTN Querylocation Query_11106to1252(+) Databaselocation 115660039to15660185(+) Genomiclocation 115660039to15660185(+) Alignmentscore 71 E-value 5.1e-31 Alignmentlength 147 Percentageidentity 87.1	>chromosome:Sorghum_bicolor_NCBIv3:1:15656539:15663685:1
>SbHAK22	ATGGTGTTGATGTGGATGTATAAATATGATCGTCGTTCTCACGTTTACGCCACGAAAAAG CAATTAGGTACAGTCTCGTCCAGGCTGTTTGTTCTAGAACGGAAGTCTCGTAGCGACGGT CAGATCTTCGATAATGAACTCAATGGGATCTTCCACCATAGTATGCTTTCTGCTCCTGAG ACGGGGACAGGAAGGCCTTCTTCCCGGAGCCGCGGGAATCAGCTATACGTGACTGGAGAT ACCCAGAGGAAGCCAATTCGGCTTGGAACATCCCAAATCGACGTCGAAATACTCCGCCTA AATGACGAGAAGGGCGGGGACGAAACGGCGACCATGATCCACCGCTCCGCCCCGAACGAC GCGAAGGGGCTGCCCGCGGAGATCGCGAAAGAC…	2379	SORBI_3002G001800	BLAST/BLATtype BLASTN Querylocation Query_1725to940(+) Databaselocation 2270339to270554(+) Genomiclocation 2270339to270554(+) Alignmentscore 132 E-value 2.1e-67 Alignmentlength 216 Percentageidentity 90.3	>chromosome:Sorghum_bicolor_NCBIv3:2:266339:274554:1
>SbHAK23	ATGGACGACGGCGGGATCCAGGAGGAGCCGCCGTCGGCGCGGTTCCTGACGCCGACGCGC TCGGGGGGCACGCGCTGGGTGGACGGCAGCGAGGTCGACTCGTCCGAGTCCGCGCCGTCG TGGTCGCTCGAGGACGAGCGCTCGGCGGGGGCCGTCTCCTCCAACGGGGGCGCCGGGGCG GCGTCTCGGGTGTCCTCCGGCGCATTCCGCCGGCGGTTCGGGAAGCGGCCCCGCCGGGTG GACTCGCTCGACGTCGAGTCCATGAACGTGCGCGGCGCGCACGGCCACAGCGCTAAGGAA ATATCGATGTTGAGCACCTTCGCAATGGCCTTCCAAACCCTTGGTGTGGTGTACGGCGAC ATGGGTACAAGTCCTCTCTATGTCTTCAGTGAC…	2316	SORBI_3002G188600	BLAST/BLATtype BLASTN Querylocation Query_11591to2167(+) Databaselocation 257427205to57427781(-) Genomiclocation 257427205to57427781(-) Alignmentscore 337 E-value 0.0 Alignmentlength 577 Percentageidentity 89.6	>chromosome:Sorghum_bicolor_NCBIv3:2:57417205:57437781:-1
>SbHAK24	ATGGAAATACCTCTTCAAGATACTGTTGATGCTTCTCCATCGATGTCGGCCTTGAATTCC TCTTCTAGCATATCTTCGAAGATTCTTCTGCTAGCATATCTTCCACGTGAACACCTCTGT ACGATCAATGAGAGCATTGAACTTCTTCAAAACTACAACACTTGCCAAACGAACATGCAG GCTGCGGCAGCGCTCCCCACTGTGCTACTTCCTCCTCGTACTTGCGGCAGCACTCCCCAC CGCTACCTCCTCTTCGTACCTGTGGTGGTGAAACGATATCGGCACGTCACTGGCAGCGAC GGTACACGCGAAGGAAATCCTGAAAAAGGAAGGAGCGATCCTCCTCCCCGGCCCCGGCCC CGGCCATGCATCCACGCCCCCCGTCCGCACGCA…	3339	SORBI_3010G112800	BLAST/BLATtype BLASTN Querylocation Query_169to341(+) Databaselocation 1011692959to11693231(-) Genomiclocation 1011692959to11693231(-) Alignmentscore 161 E-value 9.7e-85 Alignmentlength 273 Percentageidentity 89.7	>chromosome:Sorghum_bicolor_NCBIv3:10:11682959:11703231:-1
>SbHAK25	ATGGATCTGGAGGCCGCGGGCGGCGGGGAGGCGGCGCAACGCAAGCGGCGGAATGGGGAG TCATGGCGCGCGACGCTGCTGCTCGCGTACCAGAGCCTCGGGGTGGTGTACGGCGACGTG GCCACGTCGCCGCTCTACGTCTACAAGAGCGCCTTCGCCGGCAATGACATCCAGCACTCG GAGGGCAACGAGGAGATCTACGGCGTGCTCTCATTCGTCTTCTGGACGCTGACCCTCATC ACCCTCGTCAAGTACGTGCTCATCGTGCTCCGTGCCGACGACGGCGGGGAGGGCGGCACC TTCGCGCTCTACTCCCTCATCTGCCGCCACGTCCGCGCCGGCCTCCTGCCCGGCGGCGGC ACCAGAGACGAGCTCATGGAGGAAGACAAGGTC…	2007	SORBI_3004G250700	BLAST/BLATtype BLASTN Querylocation Query_11283to1689(+) Databaselocation 459704120to59704526(-) Genomiclocation 459704120to59704526(-) Alignmentscore 243 E-value 1.1e-133 Alignmentlength 407 Percentageidentity 89.9	>chromosome:Sorghum_bicolor_NCBIv3:4:59699120:59709526:-1
>SbHAK26	ATGCAGCTGCACTGGACGAGCCTCCTGTTGCTGGCGTACCAGAGCTGCGGCGTGGTGTAC GGCGACCTGAGCACGTCGCCGCTGTACGTGTACAAGGGCACCTTCTCCGGGTCGCTGCAC CGGTTCCTGGACGAGGAGACGGTGTTCGGCGTCTTCTCCGTGGTGTTCTGGACCATCACG CTCATCCCGCTGCTCAAGTACGTGTTCATCGTCCTCGGCGCCGACGACAACGGCGAAGGC GGCACGTTCGCGCTCTACTCGCTGCTGGTGCGGCACGCCAAGTTCAGCCTGATGCCCAAC CAGCAGGCTGCCGACGAGGAGCTGTCGGCGTACTACAGGCCCGGCTACTCCACGGAGGAC ACGCCCATCCTCAAGGCGCTCAGGAACTTCCTC…	1587	unknown	BLAST/BLATtype BLASTN Querylocation Query_1259to297(+) Databaselocation 320911745to20911783(-) Genomiclocation 320911745to20911783(-) Alignmentscore 23 E-value 0.0186604 Alignmentlength 39 Percentageidentity 89.74358974358974	>chromosome:Sorghum_bicolor_NCBIv3:3:20911745:20911783:-1
>SbHAK27	ATGGCGTCCCAACAAGCAGCTGACTACAGAGGAAGTAGGGAAGAGATCGTCATCGTGGAC CTCGAGAGCGAAGAGGCCGCCGTCGACGACGTCGATCTGCCGCCGGCGACGATGCAGCGG CAGGATTCCCTGTACGTGGCCGCAACAAGAGCCGCCGGCGCGAACCACCACGGACAGGAT AGCTGGGCCAGGACGCTGCGGCTGGCGTTCCAGTGCGTGGGGATCCTGTACGGCGACATT GGCACGTCGCCGCTGTTCGTGTACTCGAGCACGTTCCGCGACGGCGTCGGCCACCCGGAC GACCTGCTCGGGGCGCTCTCCCTCATCATCTACAGCTTCCTGCTCTTCACCGTCATCAAG TACGTCTACATCGCCCTACGAGCCAACGACGAC…	2217	SORBI_3001G184300	BLAST/BLATtype BLASTN Querylocation Query_11517to1944(+) Databaselocation 115782361to15782788(+) Genomiclocation 115782361to15782788(+) Alignmentscore 124 E-value 1.2e-62 Alignmentlength 428 Percentageidentity 82.2	>chromosome:Sorghum_bicolor_NCBIv3:1:15778361:15786788:1
>SbHKT2	ATGTTACAGGATGCAGGATGTGGAAAAACCTCGTCGTGCAAGGCGATCAGCCATCCAGGT CCAACATCTAACATGGATGAGCAGCCACAAAAAGAATTAGCATTTAATTGCCTGGAACGT ATTATGCTAGATATTTTGTGTGGCTTAGGAAAAAAAGAAAGCAAATATGCACAAAAGTCC ATGAAATACTCTTGGCAGTTCATCTGTCAAAATAATCCACTCTTCATCCAAGTCACTTAT TTTACCTTGATTTCATTTGCTGGATATGCAGCTCTTAAGATCATCAAGCCACGAGATGAA CAAGATACTCTGAAAGACATAGACTTATTGTTTACTTCTGTATCTGCATCAACTGTCTCA AGCATGGCTACTGTTGAAATGGAGGATTTCTCA…	1749	SORBI_3004G059800	BLAST/BLATtype BLASTN Querylocation Query_1703to973(+) Databaselocation 44795764to4796034(+) Genomiclocation 44795764to4796034(+) Alignmentscore 127 E-value 1.3e-64 Alignmentlength 271 Percentageidentity 86.7	>chromosome:Sorghum_bicolor_NCBIv3:4:4790764:4801034:1
>SbHKT3	ATGGCCGGAGCGCATAAGTTCGCCGGGTTCCTGCAGCACCTGCGCCGGTGCTCGGCGGCG GTGCTCGACAGCGCAATGTCCCTCGTGTGCTCGGTCTCCAAGGCCTACGCGCACCACCAG GTGATGGAGCGCGTGGCGCGGTCGCGGCGCACGCTCCGGTGCAGCGCGGGCCAGGCGTGG CGCCGCGCCGCCGATGTCGCCGCGCGCCTCAACTCGCTCCTCGTCCACGTCGTCTACTTC GTCGCCATCTCCTGCGTCGGGTGGGGGCTCCTCGACGCGCTCAAGGTGCGGGCGCCCTCC GGCAGGAGACCCCGCGGCATCGACACGTTCTTCACCGCCGTGTCGGCCGCGACGGTGTCC AGCATGTCCGCCGTCGAGATGGAGGTGTTCTCC…	1692	SORBI_3006G208100	BLAST/BLATtype BLASTN Querylocation Query_1551to806(+) Databaselocation 655776933to55777188(-) Genomiclocation 655776933to55777188(-) Alignmentscore 152 E-value 1.5e-79 Alignmentlength 256 Percentageidentity 89.8	>chromosome:Sorghum_bicolor_NCBIv3:6:55773433:55780188:-1
>SbHKT4	ATGGTCGCCGTCGAGATGGAATCCTTCTCCAACTCCCAGCTCCTCCTCATGACCCTCCTG ATGCTCCTCGGCGGCGAGGTGTTCACAAGCATGCTTGGTCTCCACTTCACCTTCACCAAG TTCATCAAGAAGAGAGAAATACCTCATAGTAATAATAATAGTCTCCATGGTAATATCAAT GGACCGGCACCGGCGGCACCTAGTAGCTTAGAGCACGGTCACCGTCGCCGTCCCATGGAG ATGGAAGCCCAGGCCGCCGCCGTCCAAATGGAGCTAGCAGGGTTCAACAACGACGACCAA CGTGATTTTGCATCCATAGCTAGGCTGCTAATGTTCATCGTGCTTGGCTACCTCTCGGTG GTGCACCTCGCCGGCTACACGCTCATTCTAATC…	2046	SORBI_3003G145800	BLAST/BLATtype BLASTN Querylocation Query_11464to1656(+) Databaselocation 314992672to14992864(-) Genomiclocation 314992672to14992864(-) Alignmentscore 121 E-value 5.1e-61 Alignmentlength 193 Percentageidentity 90.7	>chromosome:Sorghum_bicolor_NCBIv3:3:14990672:14994864:-1
>SbHKT5	ATGCAACAAGCCAACGACAGCTTGACCCGGAGAGCTAGCGTCTGCTATGATAGTCGTGGA GTGATGAAGGGAAGTCGATGCGAGCCTGCATGCAGCAGCAATCGCTGCCGCCGTCAGCTA CCACCACCATCTCCAATGCCTATTCGGTTCCATGTCTTGGCCAGCGCCGCGAGACACGCC GTCAGCTCATCGGTGCTCGTCTGCCGGCTCATCGCCTACCACCTCACCCCACTGCTGCTC CACCTGACCTACTTCCTCGCCGTCGACCTGCTCGGCTTCCTCGCCTTGGTCCTCCTCAAG CCAAGCAACCCCGGGTACCGTCCGCGCTACATCGACGTGTTCTTCATGTCGACGTCCGCG GTCACCGTCACCGGACTAGCCACCGTCGAGATG…	2145	SORBI_3010G251700	BLAST/BLATtype BLASTN Querylocation Query_11102to1133(+) Databaselocation 1059103093to59103124(-) Genomiclocation 1059103093to59103124(-) Alignmentscore 20 E-value 0.92 Alignmentlength 32 Percentageidentity 90.6	>chromosome:Sorghum_bicolor_NCBIv3:10:59099093:59109124:-1
>SbAKT1	ATGGCAGGGTGGGGATCGTCCAGGGTGGCGGCGTGCGGGCCGTGGGGCCGCGGCGCGGCG CTGGAGAGGGAGCTGTCGCGGGACGGCAGCCACTACAGCATCTCCAGCGGCATCCTGCCG TCGCTCGGCGCGCGGAGCAACCGCCGCGTCAAGCTCAGGCCCTTCATCGTCTCGCCCTAC GACCGCCGATACAGATGCTGGGAGACTTTTCTCATAATTCTTGTGGTGTATTCTGCATGG GTTTCCCCATTTGAGTTTGGCTTCATTCGGAAACCGACGGGCGCCCTAGCTGCAGTGGAC AATGTCGTGAATGCGTTCTTCGCAGTGGACATCATCCTGACCTTCTTTGTAGCTTACTTG GATAGAATGACATACCTGCTTGAAGATGATCCG…	2625	SORBI_3003G237900	BLAST/BLATtype BLASTN Querylocation Query_1730to1043(+) Databaselocation 357722760to57723073(-) Genomiclocation 357722760to57723073(-) Alignmentscore 158 E-value 7.3e-83 Alignmentlength 314 Percentageidentity 87.6	>chromosome:Sorghum_bicolor_NCBIv3:3:57712760:57733073:-1
>SbAKT2	ATGCCGTTGTGTCGCGGCGGCGGTGGCGCCGCCGGGGGCGGCAGCAGCTCGGGTGGGCTG GCGGCCGGGAGAACCAGCAACCGGTACAGCACCTCGATCGGCGCGCTCCTGCCGGCGCGC GGCGGCGGGTGGCGTCCCCGTCTCCGTCTCCGGCGGTTCATCGTGTCCCCCTACGACCCG CGGTACCTGGCGTGGGAGCACTCGCTGGTGGTGCTGGTGGCGTACTGCGCGTGGGTGGCG CCCTTCGAGTTCGGGTTCGTCCCGGACCCGCACGGCGCGCTGGCCATCGCCGACAACGCC GTGAACGCCGCGTTCGCCGTCGACATCGCGCTCACCTTCTTCGTGGCGTACGCGGACGGC CGGACGTACCTGCTCCAGGACGACCCCCGCCGG…	2607	SORBI_3002G049700	BLAST/BLATtype BLASTN Querylocation Query_1775to952(+) Databaselocation 24704885to4705062(+) Genomiclocation 24704885to4705062(+) Alignmentscore 134 E-value 1.5e-68 Alignmentlength 178 Percentageidentity 93.8	>chromosome:Sorghum_bicolor_NCBIv3:2:4701885:4708062:1
>SbAKT3	ATGACTCAAGCTCATTCAAAGTCATGCTTCCAACAATTTTCAGATGGAGTTCAAGTTAAG AGGAACAGTGGCAGCTTCACCATTGAGCTCCTGCCATCTCTTGGTGCAACAATAAATCAA TCTAACAAGTTGCAGAAGTTCATCATATCTCCCTATGATCCCCGTTATAGATACTGGGAG TTGTTCCTTATAGTCCTAGTCATTTACTCTGCCTGGATTTGCCCGTTTGAACTAGCATTT TTGAGGGACTTGTCCTCTAAGCTTCTGCTAGTTGAGAACATTGTCAATAGCTTCTTCGCT ATTGATATTGTTTTGACATTCTTTGTAGCTTATGTCGACAGCAAAACACATCTTCTTGTG GATGATCGAAAGAGAATTGCAGTAAGATATCCT…	1899	SORBI_3004G107500	BLAST/BLATtype BLASTN Querylocation Query_1590to632(+) Databaselocation 410297240to10297282(-) Genomiclocation 410297240to10297282(-) Alignmentscore 23 E-value 0.016 Alignmentlength 43 Percentageidentity 88.4	>chromosome:Sorghum_bicolor_NCBIv3:4:10294240:10300282:-1
>SbAKT4	ATGCAGCAGACCTGCAGCGAAAATGGCACGCTCTTCCTCTCGCACAGTAGGGTCTGGGAG ATATTTCTGATCCTGCTAGTGGTGTACTCGGCGTGGATCTGCCCACTGGAGTTCGCGTTC CTGAGGTACCTGCCCAGGGCCCCTTTCATCGTGGACGACGTCGTCAACGGCTTCTTCGCC GTCGACATCGTGCTCACGTTCTTCGTCCCCTACGTCGACAGCAAGTCCTACCTCCTCGTC GACGATCACAAGAAAATAGCAGTCAGGTACCTGTCGACTTGGTTTGCCTTTGATGTGTGC TCCACATTCCCGTTCCAGTCCATCAGCCTGCTGTTCAACAAGCACGACCACGGCCTGGGC CTCAAGTTCCTCAACGTTCTCAGGCTTTGGCGG…	1518	SORBI_3003G300600	BLAST/BLATtype BLASTN Querylocation Query_11169to1217(+) Databaselocation 363163433to63163481(+) Genomiclocation 363163433to63163481(+) Alignmentscore 21 E-value 0.32 Alignmentlength 49 Percentageidentity 85.7	>chromosome:Sorghum_bicolor_NCBIv3:3:63153433:63173481:1
>SbAKT5	ATGGACGTGGCATCGACGATCCCGTTCCAGGGCCTTGCCTACCTCGTCACCGGCGAGGTC AGGGAGAACGCCGCGTACAGCATGCTGGGCGTCCTACGCCTCTGGCGTCTCCGCAGGGTG AAGCAGTTCTTCACCAGGCTCGAGAAGGACATCCGCTTCAGCTACTTCTGGATCCGCTGC GCGCGCCTCGTCGCGGTGACCCTGTTCTTGGTCCACTGCGCCGGCTGCCTGTACTACCTG ATCGCCGACCGGTACCCGCACCGGGAGAAGACGTGGATCGGCGCGGTGATCCCCAACTTC CGGCAGGCCAGCCTGCGGATCCGCTACATCTCCTCCATCTACTGGTCCATCACCACCATG ACCACCGTCGGCTACGGCGACCTGCACGCCGAG…	2196	SORBI_3009G146800	BLAST/BLATtype BLASTN Querylocation Query_1195to512(+) Databaselocation 950372844to50373161(-) Genomiclocation 950372844to50373161(-) Alignmentscore 230 E-value 5.9e-126 Alignmentlength 318 Percentageidentity 93.1	>chromosome:Sorghum_bicolor_NCBIv3:9:50369844:50376161:-1
>SbAKT6	ATGGCAAGAAGAAGAGCAGGGCCAGAGACAGGAAGCTGGACACTGTCGAGCAACCTTCTC CCGGCGCTCGGCGAGGTCTCCTCACCTTCCGTCGGGAACAACACCATCAACCCTTGCGAC TGCCGTTACAGGTGGTGGCAGGCGTCCCTGATCGTGCTGGTGCTGTACTCAGCGTGGTCG TCGCCGTTCGAGCTGGCTCTCGAGAAGGCCGCCACCACGCCGCTTCTCGTCGTGGACCTG ATCGTCGACGTGTTCTTCGCCGTCGACATCGCCGTCTCCTTCTTCGTCGCATACTTCCAC AGATCCGTCAATCTCTTCGTCGACGACCGCAGGAAGATCGCGACCAGGTACCTCACACGG CCATCGTTCGCAATGGACGTGGCCTCGACGATC…	1968	SORBI_3003G278200	BLAST/BLATtype BLASTN Querylocation Query_1759to859(+) Databaselocation 361420922to61421022(+) Genomiclocation 361420922to61421022(+) Alignmentscore 65 E-value 1.4e-27 Alignmentlength 101 Percentageidentity 91.1	>chromosome:Sorghum_bicolor_NCBIv3:3:61418922:61423022:1
>SbAKT7	ATGTCCTTAAAAGTACCGGAGATCCAACGAATATTAGAACTACTAGGCAACGTGGGAAAA TACGTACACCGCAAACTGCAGCCGGTGGCTGAGGTTTTGGTCGTCGCGCAGGCGCTGTGC ATGCGCTCGTCGGCGGCGGCGCAGCCGCTCGTCGAGCCCGGCGCCGCCGCTGGCTACGGC TGGTGGCAGGCGCTTCTCGTCGCGCCCGTGCTCTACTCGGCGTGGGCGTCGCCGTTCGAG CTGGCCGTGGAGAGGGCGGCCACGTTGCCGCTCCTCGTCGCAGACATGGTCGCCGACGTG TTCTTTGCCGTCGACATCGCCGCCTCCATCTTCGTCGCGTGCCTTAAACCCCGCGGTTCG TCGTCCACTGCCAGTCTCTTCTACGACGACCGC…	1926	SORBI_3004G193100	BLAST/BLATtype BLASTN Querylocation Query_1424to480(+) Databaselocation 454495526to54495582(-) Genomiclocation 454495526to54495582(-) Alignmentscore 29 E-value 4.4e-06 Alignmentlength 57 Percentageidentity 87.7	>chromosome:Sorghum_bicolor_NCBIv3:4:54493526:54497582:-1
>SbAKT8	ATGGGGAGGGGGCCGCTGGGGTCGAAGCGGAGGGTGGCGGAGGGCGAGACGGAGCCGGAG GAGGAGGAGGAGGAGTCGGCGGCGGAGTACGAGGTGGAGGAGGTGCGCGACCACATCGCC TCCTCCCGCGGCAGCCGCCTCGCGCTCTTCGGCTCCGACCTCCGCCTCGGCCGCTTCCGC CCGCGCCGCCGCACCAGGCGCCGCCTGCTCGCCGGGGAAGTAGGCGCCGTCGAGGGCTTC TTCCACGACCTCGTCATCCACCCCGACAACAAGTGGTATCGATTATGGACCAAGTTCATA CTGGTTTGGGCAGTGTACAGTTCCTTCTTCACGCCCCTAGAATTTGGCTTCTACAGAGGA CTCCCAAAAAACCTCTTTTTCCTGGATATAGCT…	2565	SORBI_3010G102800	BLAST/BLATtype BLASTN Querylocation Query_1916to1193(+) Databaselocation 109573477to9573754(-) Genomiclocation 109573477to9573754(-) Alignmentscore 166 E-value 1.1e-87 Alignmentlength 278 Percentageidentity 89.9	>chromosome:Sorghum_bicolor_NCBIv3:10:9569477:9577754:-1
>SbAKT9	ATGTCCTTAAAAGTACCGGAGATCCAACGAATATTAGAACTACTAGGCAACGTGGGAAAA TACGTACACCGCAAACTGCAGCCGGTGGCTGAGGTTTTGGTCGTCGCGCAGGCGCTGTGC ATGCGCTCGTCGGCGGCGGCGCAGCCGCTCGTCGAGCCCGGCGCCGCCGCTGGCTACGGC TGGTGGCAGGCGCTTCTCGTCGCGCCCGTGCTCTACTCGGCGTGGGCGTCGCCGTTCGAG CTGGCCGTGGAGAGGGCGGCCACGTTGCCGCTCCTCGTCGCAGACATGGTCGCCGACGTG TTCTTTGCCGTCGACATCGCCGCCTCCATCTTCGTCGCGTGCCTTAAACCCCGCGGTTCG TCGTCCACTGCCAGTCTCTTCTACGACGACCGC…	1926	SORBI_3006G201000	BLAST/BLATtype BLASTN Querylocation Query_1410to432(+) Databaselocation 655241195to55241217(-) Genomiclocation 655241195to55241217(-) Alignmentscore 23 E-value 0.00783205 Alignmentlength 23 Percentageidentity 100	>chromosome:Sorghum_bicolor_NCBIv3:6:55241195:55241217:-1
>SbKAT1	ATGAGGAGGCTGCGGGGTCCGGCGCTCCGGCCCCACCAATACCCCGTGGACCAGCTCCCC TCGGCCATGGAGATCACACTGAAAGCTCAAGCAGGCGGCAGATCGAAAACCCATGGGCTT TCTAATGGTGAAAACATGATGGAATATAGACGGAATGGTGTGGATGATAAAAAAGTTCTG GCCAGTGGCATGTACCTGTCGACGTTCTTCATCATGGACGTGGCATCGACGGTCCCGTTC CAGGCCCTTGCCTACTTCATCACCGGCGAGGTCAGGGAGAATGGCGCGTACAGTGTACTG GGTCTCCTACGCCTATGGCGTCTCCGTAGGGTTAATCAGTTCTTCACCAGGCTCGAGAAG GACATCCGCTTCAGCTACTTCTGGATCCGCTGC…	2280	SORBI_3009G147500	BLAST/BLATtype BLASTN Querylocation Query_1843to912(+) Databaselocation 950444065to50444134(-) Genomiclocation 950444065to50444134(-) Alignmentscore 58 E-value 1.8e-23 Alignmentlength 70 Percentageidentity 95.7	>chromosome:Sorghum_bicolor_NCBIv3:9:50441065:50447134:-1
>SbKAT2	ATGGGCGTTGAAGATGAAGAACAAATAAAGAACAAGCAAGAAGAAGCTCCAAGAACAACA ATGGCAAAAACCGGTGCTAAAGGGTCACCATTTAGCACCGGTGCTAAAGGCTTTGCCTCG GCCCGTGGCACTGGTGCTAAAGGGTCCCTGCCCCGACAGCACCAGGCAGAACCATTTAGC ACCGGTTCGTGTTACGAACCGATGTTAAAGGGGTACCTATCGACGTTCTTCATCATGGAC GTGGCTTCGTCGATCCCGTTCCAGGCCTTTGCCTACTTCATCACCGGCGAGGTCAGGGAG GATGCCGTGTACAGTGTGCTGGGCCTCCTACGCCTGTGGCGTCTCCGCAGGGTCAACCAG TTCTTCACCAGGCTAGAGAAGGACATCCGCTTC…	2319	SORBI_3009G147200	BLAST/BLATtype BLASTN Querylocation Query_1633to689(+) Databaselocation 950418606to50418662(-) Genomiclocation 950418606to50418662(-) Alignmentscore 29 E-value 2.7e-06 Alignmentlength 57 Percentageidentity 87.7	>chromosome:Sorghum_bicolor_NCBIv3:9:50416606:50420662:-1
>SbTPC1	ATGGCTGATGACAGTATTCAGCAAGCATTGATAGAGGATCCTCCTAATGTGCTGAAAAGG AAGCCGTCAGAAGGAGCTAAACGGTTTCGGCGATGCAGGTCAACTCCCTCAGATCCCACC GATCAGAAACCTGCAGAAAACAGATCTGTGCTTAAAGCCAAGGAATTATTCAAGGAGATA AGGCCTAGCTTCAGGCTTGTAGGCCTCCTCCTTTTTGTCTACCTGCTAGTGGGTGTCATC ATCTTTTATCTATTTATGGATCAGTTATCTGGGAAGACAACTAATAGAGTGCTTGACGCC TTGTACTTCGTTATTGTCACAATGACCTCAGTTGGCTATGGGGATCTTTTCCCAAACAGT GACACAACAAAGCTGCTTGCTTGCGCTTTCGTC…	1044	SORBI_3001G086900	BLAST/BLATtype BLASTN Querylocation Query_1593to830(+) Databaselocation 16741577to6741814(+) Genomiclocation 16741577to6741814(+) Alignmentscore 142 E-value 9.4e-74 Alignmentlength 238 Percentageidentity 89.9	>chromosome:Sorghum_bicolor_NCBIv3:1:6739577:6743814:1
>SbTPC2	ATGCTGCATGACACGTTTGCAGAAAATCAGCATTATCTCCGTACTAAAAATGGATTTGTG AATAAAACTCTTTATGGCAACCAAGCACAGATACGCTCAAATAAAATCACAAAACAAAAA AATAATGAAAAGCAAGAAAGAACGGGAGAAAAGATACGGATTCGCCGTCGCCAAGTTGGA GAGTATATAGACCAGAAGAAGACATCAGCGGCCGCAGCCTTCTCCTCCTCCCGCTGCCGC GCCGGCCACCCGCCGTCTCCTTCCTCCTCCTCAACCCGTCCACCGCGTACGCAGCGTCCC CACGAACCCAAGGAATCCGTGGAATCCCAATCCAACCGCCGTCCCGTCTCTCTGCTTCCT TCCCGGAACCTGAAAGAAATCCGAGGGTGCGTG…	1572	SORBI_3002G162400	BLAST/BLATtype BLASTN Querylocation Query_1457to830(+) Databaselocation 250264751to50265124(-) Genomiclocation 250264751to50265124(-) Alignmentscore 190 E-value 2.8e-102 Alignmentlength 374 Percentageidentity 87.7	>chromosome:Sorghum_bicolor_NCBIv3:2:50262751:50267124:-1
>SbVDPC1	ATGGAGAGGGAGATGTCTGCAGAGTATGAGTTGAATGAGATAGATGCTGCGGACACCTTG CATGGCTCTGTGGGGAGCAGGCTCTCCCTGTTTGCGAGGGAGCTCAAGTCGAGGAGAAGC AGCTGGCAGAGCAGCAGCGCCCTCAGGCTTCCACAAAACTGCTTCTATGGCAGCTTCGTC ATACACCCTAATGGAAGGTGGTACAGGATCTGGTCGACCGCGATGTTCCTGTGGTCCATC TACTCCACCTTCTTCACCCCATTCGAGTTCGGCTTCTTCCGGGGCCTCCCGGAGCACCTG CTGGACCTCGAGTGCGTTCAGCTCGTCTTCCTCGCCGACGTCGCCGTCCACTTCTTCCTC GCCTACAGGGACGCCCACACCTACCGGATGGTG…	2241	SORBI_3006G093400	BLAST/BLATtype BLASTN Querylocation Query_1533to807(+) Databaselocation 646329305to46329579(-) Genomiclocation 646329305to46329579(-) Alignmentscore 159 E-value 1.4e-83 Alignmentlength 275 Percentageidentity 89.5	>chromosome:Sorghum_bicolor_NCBIv3:6:46325305:46333579:-1
>SbKEA1	ATGGAACGAAAGGAGGTCACCAAGGAACCACTGAGTGCTCCAAAAGCACTGGTGAAGAGA TCATCCCGCTTCTTCCCGGCATCTTTCTTCTCCTCCAAAGTTGATGGAGAGTTTACGCCT ACATCAGTCTTTCGGGGGTTAATGAAATCAGTGCAAAAACAGGTTCCGAAGCTTGTTGTT GGGATATTGCTTCTTGGTTCAGGGGCATTCTTCTTAAATAGAGCTGAGAAGAGTCAACTA TTTCAGCAGCAAGGCATTGCCACAAGCATTGGAAAGGTAACCTCCACAACAAAGCCCATA GTTCGTGAGATACGGCAAATTCCACAGAGAGTAAAGAAGCTAATAGAGCTCTTACCTCAT CAAGAGGTAAATGAGGAAGAAGCTTCGCTTTTT…	2046	SORBI_3006G271800	BLAST/BLATtype BLASTN Querylocation Query_12493to2704(+) Databaselocation 660354383to60354594(-) Genomiclocation 660354383to60354594(-) Alignmentscore 120 E-value 4.3e-60 Alignmentlength 212 Percentageidentity 89.2	>chromosome:Sorghum_bicolor_NCBIv3:6:60349383:60359594:-1
>SbKEA2	ATGGCGTCGGCTGCCGCTTCGGCGGCGGCGGCGCTGGCACGGGCACGGCTCCACGTCCTC CTCCCCGCGTCGCCTCCCTCCGCCGCCCGGGCATCCTCCGCGCCCACCTCGGCGTCGGCC TGCTGCGTCCTCCGCTGCGTGGGTAGGACGCCCCGGTACGGGACGAAGAGGAGGAGGCGC TTCCGGGCGCCGCGCGCGGGGATGGACATGGACCTGGCCAGCGGCGCCGTCGAGGTGATC AACGACCTGGGCTTCGACACGCTCACCTTCCTCGGCGTCACGGTCCTCGTCGTCCCCGCC TTCCGCGTCGTCAAGGCCAGCCCAATTCTCGGCTTCTTCTGCGCCGGCGTCGTGCTCAAC CAGTTCGGCCTCATCAGGAACCTCACCGACGTC…	2136	SORBI_3008G173800	BLAST/BLATtype BLASTN Querylocation Query_11193to1493(+) Databaselocation 860832273to60832573(-) Genomiclocation 860832273to60832573(-) Alignmentscore 169 E-value 1.7e-89 Alignmentlength 301 Percentageidentity 89.0	>chromosome:Sorghum_bicolor_NCBIv3:8:60827273:60837573:-1
Sb: Sorghum bicolor; HAK: High affinity potassium; VDPC: Voltage-dependent potassium channel; TPC: Two-pore channels; KEA: Potassium efflux antiporter
Protein	Sequence	Size	Domain	Tool
>SbHAK1	MSSSLEVDNPGGGGGGGGESANRLSLKRHDSLFGDAEKVSGGKYHGSDGSWARTLHLAFQ SVGIIYGDIGTSPLYVYSSTFPDGIKYNDDLLGVLSLIIYTLIVIPMLKYVFIVLYANDN GDGGTFALYSLISRYAKIRMIPNQQAEDAMVSNYSIEAPNSQLRTAQWFKQKLESSKAAK IVLFTLTILGTSMVMGDGTLTPAISAQVVWISVAILFLLFSVQRFGTDKVGYTFAPVISV WFLLIAGIGLYNLVEHDIGVLRAFNPWYIVQYFKRNGKEGWVSLGGIILCVTGTEGMFAD LGHFNIRAVQISFNGILFPSVALCYIGQAAYLRKFPDNVGDTFYKSIPAPLFWPTFIVAI LAAIIASQAMLSGAFAILSKALSLGCLPRVQVI…	771	K-trans	CD search
>SbHAK2	MNLLLLAYQSFGVVYGDLSTSPLYVYKSTFSGKLSQYQDEETVFGVLSLIFWTFTLIPLL KYVTIVLSADDNGEGGPFALYSLLCRHAKLSLLPNQQAADEELSSYYRNGFAPRNGSSPW LKRFLEKHKKMRTVLLLIVLCGASMVIGDGVLTPAISVLSSMSGLQVRATGLEHSSVVLL SCIVLVGLFALQHRGTQKVAFMFAPIVIIWLLSIGGIGLYNIFHWNPNIYQALSPYYMVK FFRKTGSEAMFADLGHFTSASVRFECHAEPVFWPVFVVATLAAVVGSQAVISATFSIVKQ CHALGCFPRVKVVHTSRWIYGQIYIPEINWILMVLCVAVTIAFRDTTLIGNAYGVACMTV MLVTTFLMALIIIFVWQRNIIFALVFLVFFGSI…	720	K-trans	CD search
>SbHAK3	MQLHWTSLLLLAYQSCGVVYGDLSTSPLYVYKGTFSGSLHRFLDEETVFGVFSVVFWTIT LIPLLKYVFIVLGADDNGEGGTFALYSLLVRHAKFSLMPNQQAADEELSAYYRPGYSTED TPILKALRNFLEKHRKSRTFLLLMVLFGASLVIGDGVLTPAMSVLSSFSGLQVHSSALTH GEVVLLSCIVLVCLFTLQHWGTRRVAFLFAPVVVLWLLLLAALGIYNIAVWNPRILRAIS PYYVVRFFQRTGKDGWISLGGVLLSMTGTEAMYADLGHFTAASIRIAFVGLIYPCLVLQY MGQAAFLSKSPHCNIHFIFFESIPRPVFWPVLVIATLAAIVGSQAVISATFSIVRQCTAL GCFPRVKIVHTSNRIHGQIYSPEINWILMLVCL…	788	K-trans	CD search
>SbHAK4	MATATASMDVEAGQGGNGQKKGFYQDLLLAYKTLGVVFGGLVTSPLYVYPSMNLTNPTEE DYLGIYSIMFWTLTLIGVVKYICIALNADDHGEGGTFAMYSLLCQHANIGILPSKKIYTE EEQGLQVPARPVVVGRPSKLRRFIERSITAKRLLLLTAILGMCMLIGDGILTPAISVLSA IDGLRGPFPSVSKPTVEALSAGILISLFLLQKYGTSKVSFMFSPIMAAWTFTTPIIGVYS IWRYYPGIFKAMSPHYIVHFFVTNQKRGWQLLGGTVLCITGAEAMFADLGHFSKRSIQIA FLSSIYPSLVLTYAGQTAYLINHADDFGDGFYKFVPRPVYWPMFVVATLAAIVASQSLIS ATFSVVKQSVALDYFPRVRVVHTSGDKEGEVYS…	707	K-trans	CD search
>SbHAK5	MGQGSKKDGYKPATGHYKGDQQITLLTVSKIGSQYCWQPLLGRYTLLQISHMAVCLVLTY WQREMHACLNQPNKRSARATEQDSHTFKMTEPQHTSSNGAAHGDANSEHASHKMPPKRLQ RFDSLHMEAGMIPGRSTHAAKSMHFDNEGWLGDHTAFSIPEHSTFTNGINNTDDLLGVMS LIIYTVILLPLIKYCFIVLQANDNGDGGTFALYSLISRYARISLIPNQQAEDAMVSHYKL ESPTNRIKRAHWIKKKMENSPKFKVMLFLVTVLATSMVIGDGVLTPSMSGQIVGISIAIL IVLFLVQRFGTDKVGYTFAPIILTWFLLIAGIGAYNLIKHDASVLKAFNPKYIVDYFKRN GKQGWISLGGVILCITGTEAMFADLGHFNVRAV…	803	K-trans	CD search
>SbHAK6	MEHRAAAPDDVIVQVNAAAVAAVDERISTGQITEEEVIGIDGGKQQIGGGGGGLTRRTFS QSYKMRHRNPVELTGWQLALLGYQSLGVVYGDIGTSPLYTFSSFTLPDPGADDVLGILSL ILWTLTLVSLVKYVFIVLHADDHGEGNCSSNDHKSFLSNCYSNDHKEVKIRRDVKNWQPH FPTVRHVYICSTCHSGTFALYSLLRQHVNFSGKSMPVPVTRLASDANLKFHSKQSSLQPR MLKFLEGSPIAQAVITYLVLVGTCMVMGDGALTPSISVLSAVQGIQSRSSSIKQGAEAMF ADLGHFNKKSIQMAYSCLVYPALILAYAGQAAFLIKNPSKLSTTFYSSVPDPLFWPMFIV ATLAAIVASQALISASFSIIRQSIALGCFPRVT…	706	K-trans	CD search
>SbHAK7	MFSPATINHKASYPELRINVFEKNKPAGPPTRGRGRAPRAMGVAPAVASSELSPAYAPAS SGRAAMDEEVGAAGRQQVTARSIRPSALDSCLVVSLRFRSILVVHRSGEREELSRARVLI LFDFGFAIWEGVPPWRFALPARRMRDVALPVTHVWVHQYHVIDLKELGQRLPAFQSFGVV YGDLSTSPLYVYRNSLSGRLNDYLDETTIFGLFSLVFWTFTLIPLLKYVIIVLSADDNGE ESVFSLGHAKLLFGYAIMHAKFSLLPNQQAADEELSTYYHPGTDRTVVSSPFKRFLEKHR KLRTCLLLFVLFGACMVIGDGVLTPTISVFYSPVTSNVVPNAVLSAISGLQDPATSGLGD GMFGSIFFTTACCFREIHCCTPSIPNCALFWPM…	838	K-trans	CD search
>SbHAK8	MDLEFGRALRSPKRDSWKTTLLLAYQSLGVVYGDLSISPLYVYSSTFAEDIQHSDTNEEI FGVLSFVFWTLTLIPLIKYVSVVLRADDNGEGGTFALYSLICRHANVSLLPNRQIADEEL STYKLECPPEITDKSRIKVWLEKHRKLRVALLIMVMIGTCMVIGDGVLTPAISVYPALIL AYMGQAAYLSRHHDFYSGSKVGFYIAVPVGSQAIISGTFSIINQSQSLSCFPRVKVVHTS EKIHGQIYIPEINWLLMILCIAVTVGFRDTKHMGNASGLAVITVMLVTTFLTSLVIVLCW HRPPLLALAFLLFFGSIEALYFSASLIKFLEGAWLPILLALILMAVMLIWHYTTIKKYEF DLHNKVTLEWLLALGDKLGMVRVPGIGLVYTDL…	660	K-trans	CD search
>SbHAK9	MDPEFGVGTAPRKREAWRTTLLLAYQSLGVVYGDLSISPLYVYKSTFAEDITHSEGNEEI YGALSFVFWTLTLIPLLKYVTIVLRAHDNGEGGTFALYSLICRHANVCLLPNRQLADQDL STYSLQRPHDAAGTCAPSPVKAWLENHTKLHTALLVMVMIGTCMVIGDGVLTPAISVFSA VSGLELSLSKDQHEYAVIPITCAILVFLFALQHYGTHRVGFLFAPIILAWLLCMSTIGLY NIIRWNPQIYTALNPSYMIRFLRKTKKSGWMSLGGILLCMTATKSDSTLQFLVRYTATCF VYSHVALRFQTFRHSHGFAYVMNAESVRWPVLVLAILASVVGSQAIISGTFSIINQSQSL SCFPRVKVVHTSDKVHGQIYIPEVNWILMILCV…	867	K-trans	CD search
>SbHAK10	MRLLDPRDYTVQRRHSTRTHTHPYEHTYANPTPMNTFEGLSQHARTLTPMNTHHLEHDRD ARARAATTWTHVTAHGRLRSLFASPATPLVGVHIAGFVGPVVQLLRCFGAARVCDGGENV REVHRYVDAGFSMPADLSYRAATMKSPPVMDPEAPPPPGTPPYDDEVRCGLVPGVKGPIF AGAALVLAVAVAPESRNAHEEEEEEEEEKARGARKRVPWRMTLSLAYQSLGVVYGDLSTS PLYVYKAAFAEDIQHSESNDEILGVLSFVFWTLTLVPLLKYVCVVLRADDHGEGGTFALY SLLCRHARAALLPPGRTAAGEEDKFLDGATKKATAQNGNAATLGGGAAASVRRLLQRHKV LQRVLLVLALVGTCMVIGDGVLTPAISVFSAVS…	836	K-trans	CD search
>SbHAK11	MDPQITSLSSGKLAIIRNRRQELFVIILDRILPRHLLLLLLAVFLAFFCSARLGIAAAAS SSLHLNSSSSSSSAALVLRLFGDGCGASGVKIRFLKFSSALLLRLAFQSLGVVFGDLGTS PLYVFYNIFPRGIGEGEDEDVIGALSLIIYTLTLIPLLKYVFVVLRANDNGQGGTFALYS LLCRHAKINTIPNQHRTDEELTTYSRQTYEENSVAAKIKRWIESHAYKRNILLILVLIGT CTAIGDGILTPAISVLSASGGIKVQNQNMSTDIVVLVAVVILIGLFSMQHYGTDKVGWLF APIVLLWFILIGSVGAINIHKYDNSVLKAYNPIYIYRFFQRRRNSDVWTSLGGIMLSITG TEALFADLCHFPVLAIQIVHTSKKFLGQIYIPD…	779	K-trans	CD search
>SbHAK12	MKYVFVVLRANDNGQGGTFALYSLLCRHAKVSTIPNQHKTDEELTTYSRQTYEENSLAAK VKKWLEGHAYKKNCLLILVLIGTCTAIGDGILTPAISVLSAAGGIRVQNQNMSTGTEALY ADLCHFPVLAIQIAFTLVVFPCLLLAYTGQAAYIIDHKDHVVDAFYRSIPEAIYWPAFII ATLAAVVASQATISATYSIIKQALALGCFPRVNVVHTSKKFLGQIYIPDINWVLMILCIA VTAGFKNQSQIGNAYVMLLVWKSHWILVVIFLVLSLTVELPYFTACINKVDQGGWVPLVI AITFFVIMYVWHFCTVKRYEFEMHSKVSMAWILGLGPSLGLVRVPGIGFVYTELASGVPH IFSHFITNLPAIHSVVVFVCVKYLPVYTVPAEE…	619	K-trans	CD search
>SbHAK13	MLLWHAARTQLPSPPAPHLISPISPVGGGEMVLRCQHRRLRFRSTLVRSNIVLIAQSLPA SPNSIAQQATPKLRAHRSIHQVIGEMDVKGSGGRPPAVQLQSTTKRRAASSPWLSFMRFL RFDLENPLCVRDGVSIRSSAFGLRRSYYGLVGSAMQLTVLVHELDSMDETGLQKATLLLA YQSFGVVYGDLCISPVYVYKNTFSGKLRLHEEDEEILGVLSLVFWSLTLIPLLKYIILVL GADDDGEGGTFALYSLMCRRSRMGLLNNINNGCLSVYNQKEPREELRSSLAIKSFIEKHY SLRVVLLLFVLMGTSMVIGDGVFTPTMSVLSAVSGLRIKFPELHEIVLFALQHYGTHRVG FLFAPILLAWLGCIGGIGIYNIFKWNRTVIRAL…	927	K-trans	CD search
>SbHAK14	MEAESGGVVRRRLQKTESAEMRWVVPGGANEDDEIESSDDGGFDTPVAASGSRGGGFSDE DDGYEEDEMLRQRLVRTGPRADSFDVEALDVPGVYRHQEFTLGSCIVLTLQTLGVVFGDV GTSPLYTFDVMFNKYPITAKEDVLGALSLVIYTLILIPFLKYTLIVLWGNDDGEGGTFAL YSLICRNAKASLLPNQLPSDTRISSFNLKVPSVELERSLKIKERLETSSMLKKLLLMLVL FGTSMVIADGVVTPAMSGEVVMITAAFLIVLFSLQRFGTSKVGLAVGPALFIWFCCLAGI GIYNLRIYGSEVFRAFNPVYIYYYFERNTTEAWMSLGGCLLCATGEAFWPVVFIATLAAL IASRAMTTAIFSTIKQATALGCFPRLKIIHTSR…	770	K-trans	CD search
>SbHAK15	MDVVLCCTRIAADRSRERLYREHRPSTRCRPLPIATDSIAQKLPPHAPSVQLAAIQLAAR VPGRVKKSTVREGADCAPHEKIRIRVHFRPPPPHTARPPHAHTQPRNGSFLALPVMASSA ESSAAGGMRKAPSLEWRWVSTEEDDDEDRAGAGTPAAVGAVGRGGSFESEDDEDDEEEEE EEKKKGRKRLIRTVPSVDWFDVEGNEVSVAQQLDDSETLAVVFGDIGIGPLYTFDVMFTK YPIVGEDDVLGALSLVLYTLILMPLVKYVLVVLWANDDGEGQAAFLIANQKSSEQVFFSS IPSGLFWPVFLVANLAALIASRTMTVAIFQCLKQSIALGCFPRLKIVHTSRKFMAKIYIP VVNWFLLVSCLGFIILFGNIYDVGNAYGMCQFL…	1086	K-trans	CD search
>SbHAK16	MKFVKIIYTSRFLIDAQKHCNHNLTRSRRKFSKLMTRSLCETSDQSCIDNDGYTYILDPK HKHKARLVPSPFWITRSPHRRHATYVASRQLAPSLAAHPRLLRTRFRLVDRVKADDHTAG SADRLTGRPGKQTAKRCTRTAAQPQREVVIDRAGCRPIISREEGGGSSFAAEQAKTPAPA PGTKMAHQHGSAAGGRGGGSMEIVPYSFSSGRDLELELPPFDVKRQDSLYRDATMPAHAA HHGQESWVRTLRLAFQCVGILYADLGTSPLYVYANTFKDGVHHEDDVLGVLSIIIYSFIL FTMIKIVFVALYANDDGDGGTFALYSLISRYAKVCLIPNQQAEDELVSRYKHRGKPSATL RRAQWMKNLLETSKAAKISLFFLTILATALAIS…	926	K-trans	CD search
>SbHAK17	MLMSSLNYEQVGNFRKDLALAYKTLGVVFGGLVTSPLYVYPSMNLSSPTKDDYMGLYSIM FWTLTLIGVVKYVGIALNADDHGEVCGHVGTKLSSESFDILDLTSILEHFHLCYLLLLGG TFAMYSLLCRHADIGILPSKKVYSEEEPLLQNQSARAGRPSWLGKFFERSITARRALLFM AILGMCMLIGDGILTPAISVLSAIQGLRGPFPSVSNAVVEVLSAVILIGLFLLQKYGTSK VSFLFSPIMAAWTFTTPIIGLYSIVHYYPGIFKAISPHYIVRFFLRNKKEGWRMLGGTVL CITGAEAMFADLGHFSKKSIQIAFLSSIYPSLILTYAGQTAYLINNVNDFSDGFYKFVPR PVYWPMFIIATLAAIVASQSLISATFSVIKQSV…	719	K-trans	CD search
>SbHAK18	MWELERNLDQPMDAEAGRLRNMYREKTYPTIVLLQLAFQSLGVVFGDLGTSPLYVFYNIF PREIEDTEQVIGALSLIIYSLTLIPLVKYVFIVLRANDNGQGGTFALYSLLCRHAKINII PNQHRTDEDLTTYSRHTYDEKSLAAKIKRWLEGHQIRKNAILILVLFGTCMAVGDGILTP AISDVVVIVSVVILIGLFSMQHFGTDKVMSDRGSLRLPCIHECTLTPLFGTDSVLWPSFI VATAAAVVASQATISMTYSIIKQALALGCFPRVRIIHTSKKYLGQIYSPDINWILLIFCI AVTAGFKNQSQIANAYGTAVIMVMLVTTFLMIPIMLLVWRSHWTLVILFTTLSLVIEIPY FTAVVRKIDQGGWVPLVFAVAFLIIMYVWHYGT…	661	K-trans	CD search
>SbHAK19	MSSSAEAESAAAAATERFQRHDSLYGDAEKVTNGKHHGSGDSWARTLMLAFQSIGVVYGD IGTSPLYVYSSTFPDGIRHPDDLLGVLSLILYTLILIPMLKYVFVVLHANDNGDGGTFAL YSLISRYAKIRMIPDQQSEDATVSNYRVEAASSRLRRAQWLKEKLESSNAAKIGLFTITI LGTSMVMGDGTLTPAISVEVVWISVAILFLLFSVQRFGTDKVGYSFAPIISVWFVLIAGT GMYNLAAHDATVLRAFNPMYIVDYFRRNGKEAWVSLGGAVLCITGTEAMFADLGHFNIRA IQISFTCILFPSVALCYMGQAAYLRKFPENVVDTFYKSIPVRKLETESDRELANNACTHA VAMFWPAFLVAILAAIIASQAMLSGAFAILSKA…	738	K-trans	CD search
>SbHAK20	MSLEVENPPGIETTKQLKRQDSLYGDAEKVSSFKHHGSESIGIIYGDVGTSPLYAISSTF PDGIKNHDDLLGVLSLILYTLILIPMVKYVFIVLYADDNGDGGTFALYSLISRHAKVRLI PNQQAEDAMVSNYGIEAPNSQLRRAQWLKQKLESSKAAKIGLFTITILGTSMVMGDGTLT PAISAQVVWISVPILFALFSVQRYGTDKVGYSFAPIITVWFFLIAAIGMYNLVVHEIGVL RAFNPMYIVDYFRRNGKEGWVSLGGVILCVTGTEGMYADLSHFSIKAIQISFSTVLLPSV ALCYIGQTAYLRKFPESVADTFFRSIPEIMFWPTFIIAILSAIIASQAMLSGAFAILSKA LSLGCFPSVQVVHTSKSYAGQVYIPEVNFLMGL…	717	K-trans	CD search
>SbHAK21	MQMQEHMLIDFLYGIDVRMNIIKRRRKQSTTRKKAIESQEQYLASNNEEDRRTLSETSSS MVLAAESSRGREYGGDRPAEVVVVDIESGGGSLDGASSSSIVDRQDSLFREAVTGHHRRA AGGAGHSDHVRTYDSWGTTLRLAFQCVGILYGDVGTSPLYVYSTTFGHGGDGGGVGHPDD ILGVLSLIIYSFVLFTVIKIVVVALHANDDGDGGTFALYSLISRYAKAEDELVSSYSTNL GKPSATLRRAHWLKHLLETSKSAKISLFLLTILAIAMVISDAVLTPPISVLSAVSGLKEK VPDLTTDQIVWITVAILVVLFAIQRFGTDKVGYLFAPIILLWLLLIGGVGLYNLIKYDVG VLRSFNPKYIIDYFRRNKKEGWVSLGDILLVFT…	818	K-trans	CD search
>SbHAK22	MVLMWMYKYDRRSHVYATKKQLGTVSSRLFVLERKSRSDGQIFDNELNGIFHHSMLSAPE TGTGRPSSRSRGNQLYVTGDTQRKPIRLGTSQIDVEILRLNDEKGGDETATMIHRSAPND AKGLPAEIAKDQIVWITVGILVVLFGVQRFGTDKVGYLFAPVVLLWLVLIGGVGVYNLVK HDMSVLRAFNPKYILDYFRRNGRDAWVSLGGVLLCFTGTEALFADLGYFSVRSIQLSFGF GLVPAVLLAYMGQAAFLRRYPEQVANTFYQSTPESMFWPTFVLALAASVIGSQAMISCAF ATISHSQALGCFPRVKVLHTSRQYQGQLYIPEVNLLLAVVACVVTLAFKTTTVIAEAHGI CVVLVMLITTLLLTLVMLLVWRVNAACVALFFA…	792	K-trans	CD search
>SbHAK23	MDDGGIQEEPPSARFLTPTRSGGTRWVDGSEVDSSESAPSWSLEDERSAGAVSSNGGAGA ASRVSSGAFRRRFGKRPRRVDSLDVESMNVRGAHGHSAKEISMLSTFAMAFQTLGVVYGD MGTSPLYVFSDVFSKVPIKSEVEILGALSLVMYTIALIPFAKYVFIVLKANDNGEGGTFA LYSLICRYAKVSMLPNQQRVDEDISSFRLKLPTPELERAISVKDCLEKKPLFKNILLFLV LMGTSMVIGDGILTPSMSDAVVIVSIVVLLLLFSVQRFGTGKVGFMFAPILALWFINLGS IGIYNIVKYDISVVAFTAVVFPCLLIAYMGQAAFLMKNPLAVERIFYDSVPAMIASQAMI SATFSCIKQAMALGCFPRIKIIHTSKKVMGQIY…	771	K-trans	CD search
>SbHAK24	MEIPLQDTVDASPSMSALNSSSSISSKILLLAYLPREHLCTINESIELLQNYNTCQTNMQ AAAALPTVLLPPRTCGSTPHRYLLFVPVVVKRYRHVTGSDGTREGNPEKGRSDPPPRPRP RPCIHAPRPHAISFSFLAPRPSSGSRNRIGCDANAGRGGVAFAIASHRPRVRHRASGSTR RRLGSLVASMDPGVVSSRRTFLQGPVAVSPSVAPRTHAAGSVLWRATSGPFRSDQIFRHQ TTPQLSTHSRLRLGSSFYLLGLLTQQQQHGRKLLVNYRDDFRFLITVSSRSSYLLIPRPL TTTPRPPTTQVLNFSQEHPCLHLLTPATAAISTRAASWALDFDFDFDFDFFLLISGKQLP SEKLRGLKRARQDLLATLRAWAQERRRLELLRE…	1112	K-trans	CD search
>SbHAK25	MDLEAAGGGEAAQRKRRNGESWRATLLLAYQSLGVVYGDVATSPLYVYKSAFAGNDIQHS EGNEEIYGVLSFVFWTLTLITLVKYVLIVLRADDGGEGGTFALYSLICRHVRAGLLPGGG TRDELMEEDKVTGRRGERPVSRVRAVLEKYRVLQRLLLLFALLGTCMVIGDGVLTPAVSG LPSWCWMVAPHRIIFVSDATDVAPFAVFSAVSGLELSLEKEQHKCSEAMYADLGHFSQSS IQIAFISLVYPALVLAYMGQAAFISQHHNIESSYHIGFYVSVPETLRWPVLVIAILAAVV GSQAIITGTFSIIKQCSSLSCFPGVKIVHTSSTVHGQIYIPEINWMLMILCLAVTIGFRD TKHLANAQAALVKFHEGAWVPITLSFIFMVVTC…	668	K-trans	CD search
>SbHAK26	MQLHWTSLLLLAYQSCGVVYGDLSTSPLYVYKGTFSGSLHRFLDEETVFGVFSVVFWTIT LIPLLKYVFIVLGADDNGEGGTFALYSLLVRHAKFSLMPNQQAADEELSAYYRPGYSTED TPILKALRNFLEKHRKSRTFLLLMVLFGASLVIGDGVLTPAMSVLSSFSGLQVHSSALTH GEVVLLSCIVLVCLFTLQHWGTRRVAFLFAPVVVLWLLLLAALGIYNIAVWNPRILRAIS PYYVVRFFQRTGKDGWISLGGVLLSMTGTEAMYADLGHFTAASIRVLVFVCVKAVPIPHV RCYERHLIGRIGPREYRMYRCVIRHGYKDVPGDDNDFENDLVVRIAEFVHMEAAEAAANA DDPRNSDASVEGRMAVVDRPFDLSRTGLLMRAP…	528	K-trans	CD search
>SbHAK27	MASQQAADYRGSREEIVIVDLESEEAAVDDVDLPPATMQRQDSLYVAATRAAGANHHGQD SWARTLRLAFQCVGILYGDIGTSPLFVYSSTFRDGVGHPDDLLGALSLIIYSFLLFTVIK YVYIALRANDDGDGGTFALYTLISRHARVSLIPNQQVEDELVSKYNRDKPPATLQRAEWM KELLETNKTVKISLFLITMLATAMVISDAILTPAISDEIVWITVGILVVLFAIQRFGTDR VGYLFAPIILLWLLLIAGVGLYNLIKYDTGALRAFNMKYIIDYFRRNKKKGWVSLGGILL CFTGTEALFADLGYFSIKSIQLSFGFGLVPSVLLAYIGQAAYLRVHPEDVANTFYRSTPI NYLLCLGACLVTIGFRTTVIIGEAHGICVVLVM…	738	K-trans	CD search
>SbHKT2	MLQDAGCGKTSSCKAISHPGPTSNMDEQPQKELAFNCLERIMLDILCGLGKKESKYAQKS MKYSWQFICQNNPLFIQVTYFTLISFAGYAALKIIKPRDEQDTLKDIDLLFTSVSASTVS SMATVEMEDFSSAQLCILTILMLIGGEVFTSMLDLYFMRATSITKGSSNRKGYSVYVDNE SITSAMSVPNNTQDTIVTMPLSELHLEEKKQVEPKIIESLGHALLVYLLVSNLGSSLVIY LYLISVPDAQGVLKRKEWSSEALRAMNSYEKIIGALFQSTNARHAGEYIVDLSSLSSAIL VLYTVMIYHRNEMIRCYTNQTSSRNIPRTFREKDAAENSTAKASTSMKSAASCTERSARG GGAAEAGDAASSSQKGRVERRPYRLINVNPTTS…	582	Trk family	CD search
>SbHKT3	MAGAHKFAGFLQHLRRCSAAVLDSAMSLVCSVSKAYAHHQVMERVARSRRTLRCSAGQAW RRAADVAARLNSLLVHVVYFVAISCVGWGLLDALKVRAPSGRRPRGIDTFFTAVSAATVS SMSAVEMEVFSHGQLLVLTALMFGGGEVFLSLVGLASKWSKMRKQIMNRSRRVESHDDDD IELETTTAAEADSRSITTAVTEENDDDIPVDAKVLRRNAVRSLFFIVLGILLVVHVVGAV AVAAYVYAAPGARQTLRRKALNVWTFSVFTTVSTFSSCGFMPTNENMMVFSRDVPLQLLL VPQALVGNTLFPPLLAACVWAAAAATRREEMVEIARKGREATGYYHLLPARRCWMLAGTV GGLIAVQVALVCGMEWGGALRGMSAGEKLSNAL…	563	Trk family	CD search
>SbHKT4	MVAVEMESFSNSQLLLMTLLMLLGGEVFTSMLGLHFTFTKFIKKREIPHSNNNSLHGNIN GPAPAAPSSLEHGHRRRPMEMEAQAAAVQMELAGFNNDDQRDFASIARLLMFIVLGYLSV VHLAGYTLILIYLSVVGSAREVLVGKRISLSTFSVFTVVSTFANCGFVPTNEGMASFKSF PGMLLLVMPHILLGNTLFPVFLRLSITALERVTRRGDLRELLRDGGPGGGGGGGGGPAAA AIGYDHLLPGGRTWCLALTVAVFLAGQLLLYCAMEWGSDGLRGLTAFQKLVAALFMSVNS RHSGEMVVDLATVSSAIVVLYVLMMYLPPYTTFLPIAMEDHQQQQNEAQSDDKSKSSSSI SIWQKLLMSPLSCLTIFIVVICITERRQIADDP…	681	Trk family	CD search
>SbHKT5	MQQANDSLTRRASVCYDSRGVMKGSRCEPACSSNRCRRQLPPPSPMPIRFHVLASAARHA VSSSVLVCRLIAYHLTPLLLHLTYFLAVDLLGFLALVLLKPSNPGYRPRYIDVFFMSTSA VTVTGLATVEMEDLSSAQLVVLTLLMLLGSEMFVSLLGLVLESSRNRRQQQRDHQDHDSR VMAAAAVRDEPDLEEANGPAAAPSADSSGDGGDRNRKESSRDVRSLALVVSAYMAAILVV GSVLVFAYVATVPTARDVLARKRLSAALFSVFATVSSFTNGGLLPTNESMAVFAPNRGLL LLLAAQILAGSTLLPVFLRLVVSATRGLARALSLFTGRGGSVEELVPMDMEKSAAAAGFG HLLPSGSRAASLAATVVAVATAAAALLCCLNWN…	714	Trk family	CD search
>SbAKT1	MAGWGSSRVAACGPWGRGAALERELSRDGSHYSISSGILPSLGARSNRRVKLRPFIVSPY DRRYRCWETFLIILVVYSAWVSPFEFGFIRKPTGALAAVDNVVNAFFAVDIILTFFVAYL DRMTYLLEDDPKRIAWRYTTSWFVLDVASTIPSEFARRILPPNLRSYGFFNMLRLWRLRR VSSLFARLEKDRHFNYFWVRCAKLICVTLFAVHCSACFYYLLADRYPVPTDTWIGNSMPD FHQRGLWIRYVISVYWSITTLTTVGYGDLHAENTREMIFNIFYMLFNLGLTAYLIGNMTN LVVHGTSRTRKYRDTIQAATSFALRNQLPSRLQDQMISHLSLKFRTDSEGLQQQETLDAL PKAIRSSISQYLFFNLVQKVYLFEGVSNDLIFQ…	874	VDPC	CD search
>SbAKT2	MPLCRGGGGAAGGGSSSGGLAAGRTSNRYSTSIGALLPARGGGWRPRLRLRRFIVSPYDP RYLAWEHSLVVLVAYCAWVAPFEFGFVPDPHGALAIADNAVNAAFAVDIALTFFVAYADG RTYLLQDDPRRIAWRYASTWLALDVASTVPIDVYRRILPPQASGYNFFGMLRLWRLHRVG TFFTRAGCFYYLLADRYHDADHTWLSSSMPDFKQESVWKRYAASMYWSITTLTTVGYGDM HAVNTGEMVFTTLYMLFNLGLTAYLIGNMTNLVVHGTSRTRKYRDAIKAATSFAVRHQLP ARLQEQMVSHLSLKFRTDSEGLQQQETLDALPKAIRSGISHHLFFALVQGVYLFQGVSND LIFQLVSEMNAEYFAPREDVILQNEAPSDFYVL…	868	VDPC	CD search
>SbAKT3	MTQAHSKSCFQQFSDGVQVKRNSGSFTIELLPSLGATINQSNKLQKFIISPYDPRYRYWE LFLIVLVIYSAWICPFELAFLRDLSSKLLLVENIVNSFFAIDIVLTFFVAYVDSKTHLLV DDRKRIAVRYPDPERTWIGAVMPTFRSESLWTRYVTALYWSITTLTTTGYGDLHAENPRE MLFDICYMLFNLGLTAYLIGNMTNLVVHGTSRTQNFFKTEGLNQQAMLNCLPKGIRSSIA YNLFFTILQQAYLFHGVSNNFIAELVKLLWHQVMDVQAEYFPPKEDIMLQNEGAADIYVI VSGVVNLITTINGNEQVYEKVEEGDMFGEVGALCDIPQPFTCRTTTLSQLLRIRKIRLTE IMQEHREDSNILMNNLFQLLIPAKLKFRTFYVD…	632	VDPC	CD search
>SbAKT4	MQQTCSENGTLFLSHSRVWEIFLILLVVYSAWICPLEFAFLRYLPRAPFIVDDVVNGFFA VDIVLTFFVPYVDSKSYLLVDDHKKIAVRYLSTWFAFDVCSTFPFQSISLLFNKHDHGLG LKFLNVLRLWRLRRVSSMFARLEKDIRFNYAVIRCTKLISVTLFAIHCAGCINYLIADRY PDPRRTWIGAVMPDFREDGLWIRYVTSLYWSITTMTTTGYGDLHAENSREMLFGIAYMLF NLWLTAYLIGNMTNLVVHSTSRTRDFKTQEIDECSHDLTCDGLWWLLHEMQRDMVQAASE FAARNQLPQQIEEQMLNHICLRFRTEGLKQQETLDILPKAMRSSISLYLFFPVVQGSYLF KGVSSGFIQQLVTEMQTEYFAPKEDIMLQNDKP…	505	VDPC	CD search
>SbAKT5	MDVASTIPFQGLAYLVTGEVRENAAYSMLGVLRLWRLRRVKQFFTRLEKDIRFSYFWIRC ARLVAVTLFLVHCAGCLYYLIADRYPHREKTWIGAVIPNFRQASLRIRYISSIYWSITTM TTVGYGDLHAENTVEMIFNIFYMLFNLGLTAYLIGNMTNLVVEGTRRTMEFRNSIRAASS FVGRNHLPPRLKQQILAYMCLKFRAESLNQQQLMDQLPKSICKSICEHLFVPVVKDVYLF NGVSREMLLSLVTKMKPEYIPPKEDVIVQNEAPDDVYVVVSGEVEVILFNGIDEHVKATL GTRDIFGEVSALSDRAQAFTFRTRTLSQLLRLKQATLKEAMQSRPEDSVVIIKNFLKVTT YQSSHSYLQKSEETAPCSALQLVITETVPLLAS…	731	VDPC	CD search
>SbAKT6	MARRRAGPETGSWTLSSNLLPALGEVSSPSVGNNTINPCDCRYRWWQASLIVLVLYSAWS SPFELALEKAATTPLLVVDLIVDVFFAVDIAVSFFVAYFHRSVNLFVDDRRKIATRYLTR PSFAMDVASTIPFHVIYRLVSGRSTGFRYLNLLRLWRLQRVSKLFARLEKDIRLDYFYTR LIKLCGVTLLAVHSSACIFLWMAFHHHGHGDEDEDSAAHTWLGSQVRDFRGRSVWVSYTY AVYWSTATLATVGYGDVHAVNPGEMVFATCYMLFNIGLTSYIIGNMTSLVVHAATNTFEM RDVVRRVSAFVSANRLPPELRAQMMASAQLRFSTGEVIQQQLLSDLPAALRSRVAHHLFR DSVQRCYLFQGVSNDLVLQLVSEMRAEYFPPNA…	655	VDPC	CD search
>SbAKT7	MSLKVPEIQRILELLGNVGKYVHRKLQPVAEVLVVAQALCMRSSAAAQPLVEPGAAAGYG WWQALLVAPVLYSAWASPFELAVERAATLPLLVADMVADVFFAVDIAASIFVACLKPRGS SSTASLFYDDRKKADVRHLRLRPWTLAMDVASTIPFQAIYHLAAAAWGAAAAWSSPFRFL SLLRLWRLRRVSELFAKLEKDVRLNYSWTRLVKLVGVTLLAVHAAACVHLWMASHYSGPK ERTWLGRGFETRSVWAGYTRAVYWSVATLTTVGYGDLHPANPGEMAFAVLYVLFNLGLGA YIVGNTTNLAASGSTAALALRDTLRGVSMFGAVNRLPEALTEQMAETVQLNFDMTEQLLQ HQQLLSEMPRAVRSGIAQHLFRDTVEGAYLFRG…	641	KHA	CD search
>SbAKT8	MGRGPLGSKRRVAEGETEPEEEEEESAAEYEVEEVRDHIASSRGSRLALFGSDLRLGRFR PRRRTRRRLLAGEVGAVEGFFHDLVIHPDNKWYRLWTKFILVWAVYSSFFTPLEFGFYRG LPKNLFFLDIAGQIAFLIDIVVKFFVAYRDPDTYRIVYNPTAIALRYCKSSFIFDLLGCF PWDVIYKACGSKEEVRYLLWIRLTRVTKITEFFWRLEKDIRVNYLFTRIVKLIVVELYCT HTAACIFYYLATTLPESMEGYTWIGSLQLGDYKFTHFREIDLVTRYITSLYFAIVTMATV GYGDIHAVNIREMIFIMIYVSFDMILGAYLIGNMTALIVKGSRTERFRDKMKEVIRYMNR NKLGKEIREQIKGHLRLQYESSYTEASVLQDIP…	854	VDPC	CD search
>SbAKT9	MSLKVPEIQRILELLGNVGKYVHRKLQPVAEVLVVAQALCMRSSAAAQPLVEPGAAAGYG WWQALLVAPVLYSAWASPFELAVERAATLPLLVADMVADVFFAVDIAASIFVACLKPRGS SSTASLFYDDRKKADVRHLRLRPWTLAMDVASTIPFQAIYHLAAAAWGAAAAWSSPFRFL SLLRLWRLRRVSELFAKLEKDVRLNYSWTRLVKLVGVTLLAVHAAACVHLWMASHYSGPK ERTWLGRGFETRSVWAGYTRAVYWSVATLTTVGYGDLHPANPGEMAFAVLYVLFNLGLGA YIVGNTTNLAASGSTAALALRDTLRGVSMFGAVNRLPEALTEQMAETVQLNFDMTEQLLQ HQQLLSEMPRAVRSGIAQHLFRDTVEGAYLFRG…	641	KHA	CD search
>SbKAT1	MRRLRGPALRPHQYPVDQLPSAMEITLKAQAGGRSKTHGLSNGENMMEYRRNGVDDKKVL ASGMYLSTFFIMDVASTVPFQALAYFITGEVRENGAYSVLGLLRLWRLRRVNQFFTRLEK DIRFSYFWIRCARLVAVTLFVVHSAGCLYYLIADRYPHPEKTWIGDVIPNFRQVSVWIRY ITSVYWSITTMTTVGYGDLHARNTVEMIFNIFYMLFNLGLTAYLIGNMTNLVVEGTHRTM EFRNSIRAATSFVGRNHLPPRLKQQILAYMCLKFRAESLNQQQLMDQLPKSICKSICDHL FVPVVKDVYLFNGVSREMLLSLVTKMKPEYIPPREDVIVQNEAPDDVYVVVSGEVEVILF NGINERVEATLGTRDIFGEVSALSDRAQAFTFR…	759	VDPC	CD search	SMART
>SbKAT2	MGVEDEEQIKNKQEEAPRTTMAKTGAKGSPFSTGAKGFASARGTGAKGSLPRQHQAEPFS TGSCYEPMLKGYLSTFFIMDVASSIPFQAFAYFITGEVREDAVYSVLGLLRLWRLRRVNQ FFTRLEKDIRFSYFWIRSARLVAVTLFVVHCAGCLYYLIADRYPHSEKTWIGAVIPNFRQ ASLGIRYITAIYWSITTMTTVGYGDLCARNTIEMIFNIFYMFFNLGLTSYLIGNMTNLVV EGTGRTMEFRSSIRAASSFVGRNHLPPRLKQQILAHMCLKFRVENLNQQQLLDELPKPIY KSICEHLFVPVVKDVYLFNGVSREMLLSLVTKMRPEYIPPKEEVIVQNEAPDDVYVVVSG EVEVILFDGIDERVEATLGTRDIFGEVSALSDR…	772	TPC	CD search	SMART
>SbTPC1	MADDSIQQALIEDPPNVLKRKPSEGAKRFRRCRSTPSDPTDQKPAENRSVLKAKELFKEI RPSFRLVGLLLFVYLLVGVIIFYLFMDQLSGKTTNRVLDALYFVIVTMTSVGYGDLFPNS DTTKLLACAFVFTGMAVIALFISKAADYLVEKQEVLFFKALHMNMKGSEAKMLRAMETNK IKYKFYTVALLLAMVIVAGTVFLWKVEKLSLVDSFYCVCATITTLGYGDKSFSSKLGRVF AVFWITTSTVIMAQFFLYLAELYTERRQKMLAKWVLTRRITTMDLEAADLDGNRQVVAAE FVLYKLKELGKISQEEITCFLEEFNQLDVDQSGTLSTYDLNLAQTSH	347	TPC	CD search
>SbTPC2	MLHDTFAENQHYLRTKNGFVNKTLYGNQAQIRSNKITKQKNNEKQERTGEKIRIRRRQVG EYIDQKKTSAAAAFSSSRCRAGHPPSPSSSSTRPPRTQRPHEPKESVESQSNRRPVSLLP SRNLKEIRGCVRHGHGAAAADAPPPPAAGALGAASYKDRIIFGAHQQQQPPPPPPPPPPR SHQHPHRAHHRRSSIDGLLDLDLPSCSSSPPSPPSDPEDPSSAGAGAGAPSLFEKFMANA AGARTNLHRSRTAPAMAPLSAAALAAAAASGDQAPAPPKRPAIVLHAFLFLLAYLALGVA FYAAAPANFTSSAGPTHPVADALYFCIVTLCTIGYGDITPATPAAKLFSISFVLVGFGFV DILLSGMVSYVLDLQEHLLITALKNPTSARKHR…	523	VDPC	CD search
>SbVDPC1	MEREMSAEYELNEIDAADTLHGSVGSRLSLFARELKSRRSSWQSSSALRLPQNCFYGSFV IHPNGRWYRIWSTAMFLWSIYSTFFTPFEFGFFRGLPEHLLDLECVQLVFLADVAVHFFL AYRDAHTYRMVYDKRKIALRYIKGSFALDILGCFPWDFIYKATGRTEVVRCLVWLRLYRA RNILAFFKRMEKDIRISYLFTRIVKLITVELHFTHTAACVFYYLATTLPPAREGGTWIGS LTLGGTRYISFREMDLLTRYVTSLYLAIVTMATVGYGDVHAVNPREMVFTVVYISFSILL SAYLIGNMTALIVKGSKTERFRDKMTDLIRYMNRNKLGAGIRSQVKDHLLLQYESSYTRD RVVDDIPVAVRSKMSQTLYLDMVSRVHLFRGCS…	746	VDPC	CD search	SMART
>SbKEA1	MERKEVTKEPLSAPKALVKRSSRFFPASFFSSKVDGEFTPTSVFRGLMKSVQKQVPKLVV GILLLGSGAFFLNRAEKSQLFQQQGIATSIGKVTSTTKPIVREIRQIPQRVKKLIELLPH QEVNEEEASLFDILYLLLASVIFVPLFQKIPGGSPVLGYLAAGVLIGPYGLSIIRNVHGT KAIAEFGVVFLLFNIGLEAKLDEEVCLRLGICSGSVHANTTIKQLSLLNYSVVNLNNWQV LATTAAVGMIAHRFAALPGPAAIVVGSGLALSSTAVVLQVLQERGESTSRHGRATFSVLL FQDLAVVVLLILIPLISPNSSKGGVGFQAIAEAMGMAAVKAVAAITAIIAGGRLAGLSMA LGAFLAGLLLAETEFSLQVESDIAPYRGLLLGL…	681	KEFC	CD search
>SbKEA2	MASAAASAAAALARARLHVLLPASPPSAARASSAPTSASACCVLRCVGRTPRYGTKRRRR FRAPRAGMDMDLASGAVEVINDLGFDTLTFLGVTVLVVPAFRVVKASPILGFFCAGVVLN QFGLIRNLTDVKLLSEWGILFLLFEMGLELSLSRLKALARYAFGMGLPQVLLSTLAFTAF ELPPNGAIGTKILQFLFDSRPDLVNIRSIDEAIVIGAALSLSSSAFVLQLLAEKGELPTR FGSATLGILLLQDIAVVPLLVILPVLESQNIVERSLWPLLLAESLKALGGLGLLSLGGKY LMRRVFELGAFLAGAILAETNFRTQIEADIRPFRGLLLGLFFMTTGTSIDMQLLIREWPN VLTLLGGLVAIKTLIITAIGPRVGLTLKESVRI…	711	KEFC	CD search
Sb: Sorghum bicolor; HAK: High affinity potassium; VDPC: Voltage-dependent potassium channel; TPC: Two-pore channels; KEA: Potassium efflux antiporter; K-trans: K+ transport; KEFC: potassium-efflux system protein
