# Supplementary material for: Genome-wide identification and multiple abiotic stress transcript profiling of potassium transport gene homologs in Sorghum bicolor
Source: Front Plant Sci. 2022 Sep 2;13:965530. doi: 10.3389/fpls.2022.965530 (PMC9478208; doi:10.3389/fpls.2022.965530)
Supplement: Supplementary Table 3 — The pI, MW, GRAVY, instability, and aliphatic indexes of Sb K+ transport proteins. [file Table_3.XLS]

## Sheet: Sheet 1
Gene/Protein	Id	Cds	Aa	Chr	Domain	TMHMM	No. of Exons	Localisation		PI/MW	GRAVY	Instability Index	Aliphatic Index
SbHAK1	SORBI_3006G061300	2316	771	6	K-trans	12	7	Plasma membrane		8.67/85402.31	0.275	31.23/stable	104.57
SbHAK2	SORBI_3003G418100	2163	720	3	K-trans	10	8	Plasma membrane		8.98/80655.47	0.376	46.02/unstable	104.46
SbHAK3	SORBI_3003G164400	2367	788	3	K-trans	11	5	Plasma membrane		8.60/87164.24	0.466	38.87/stable	110.34
SbHAK4	SORBI_3007G153001	2124	707	7	K-trans	9	4	Plasma membrane		8.37/78148.45	0.357	41.63/unstable	105.74
SbHAK5	SORBI_3003G413700	2412	803	3	K-trans	10	11	Plasma membrane		8.54/90076.27	0.067	37.59/stable	97.75
SbHAK6	SORBI_3007G209900	2121	706	7	K-trans	8	9	Nucleus		8.76/78290.08	0.22	42.55/unstable	99.82
SbHAK7	SORBI_3002G411500	2517	838	2	K-trans	8	11	Plasma membrane		8.93/93166.40	0.245	46.70/unstable	99.33
SbHAK8	SORBI_3001G379900	1983	660	1	K-trans	9	6	Plasma membrane		6.58/73453.20	0.22	41.54/unstable	105.76
SbHAK9	SORBI_3002G417500	2604	867	2	K-trans	11	9	Plasma membrane		8.75/95519.93	0.24	46.31/unstable	98.4
SbHAK10	SORBI_3010G197500	2511	836	10	K-trans	6	11	Plasma membrane		8.44/92348.99	0.071	44.00/unstable	94.94
SbHAK11	SORBI_3006G213500	2340	779	6	K-trans	13	10	Plasma membrane		8.84/86491.46	0.476	43.03/unstable	114.96
SbHAK12	SORBI_3007G075100	1860	619	7	K-trans	8	9	Plasma membrane		8.66/69682.45	0.295	39.63/stable	107.06
SbHAK13	SORBI_3010G224400	2784	927	10	K-trans	9	12	Plasma membrane		9.46/102073.96	0.217	50.45/unstable	99.58
SbHAK14	SORBI_3002G313900	2313	770	2	K-trans	10	7	Plasma membrane		5.88/85415.53	0.328	37.59/stable	104.42
SbHAK15	SORBI_3006G210700	3261	1086	6	K-trans	3	14	Nucleus		8.74/118129.72	-0.3	55.14/unstable	80.37
SbHAK16	SORBI_3001G184000	2781	926	1	K-trans	9	11	Plasma membrane		9.47/104944.33	0.048	40.09/unstable	98.43
SbHAK17	SORBI_3002G220600	2160	719	2	K-trans	13	8	Plasma membrane		8.70/79856.91	0.46	41.61/unstable	108.43
SbHAK18	SORBI_3002G130800	1986	661	2	K-trans	10	6	Plasma membrane		8.37/74601.19	0.308	39.38/stable	109.38
SbHAK19	SORBI_3004G160000	2217	738	4	K-trans	10	6	Plasma membrane		8.01/80905.99	0.407	32.88/stable	106.4
SbHAK20	SORBI_3006G062100	2154	717	6	K-trans	10	8	Plasma membrane		7.00/80142.82	0.374	32.89/stable	109.67
SbHAK21	SORBI_3001G183700	2457	818	1	K-trans	11	13	Plasma membrane		6.95/91899.32	0.133	40.70/unstable	106.72
SbHAK22	SORBI_3002G001800	2379	792	2	K-trans	9	5	Plasma membrane		9.21/87914.86	0.137	43.53/unstable	97.97
SbHAK23	SORBI_3002G188600	2316	771	2	K-trans	10	7	Plasma membrane		6.74/85218.69	0.34	41.26/unstable	101.52
SbHAK24	SORBI_3010G112800	3339	1112	10	K-trans	10	17	Plasma membrane		9.51/123348.23	0.028	47.32/unstable	95.13
SbHAK25	SORBI_3004G250700	2007	668	4	K-trans	7	7	Plasma membrane		6.73/74272.93	0.145	41.82/unstable	100.66
SbHAK26	unknown	1587	528	3	K-trans	5	4	Plasma membrane		7.25/58644.06	0.245	36.99/stable	104.15
SbHAK27	SORBI_3001G184300	2217	738	1	K-trans	11	9	Plasma membrane		7.98/83608.51	0.222	34.46/stable	107.89
SbHKT2	SORBI_3004G059800	1749	582	4	Trk family	3	8	Plasma membrane		9.44/64528.80	-0.094	46.77/unstable	92.04
SbHKT3	SORBI_3006G208100	1692	563	6	Trk family	7	3	Plasma membrane		9.61/61672.88	0.261	46.31/unstable	98.05
SbHKT4	SORBI_3003G145800	2046	681	3	Trk family	8	5	Plasma membrane		9.36/74823.36	-0.084	41.17/unstable	85.92
SbHKT5	SORBI_3010G251700	2145	714	10	Trk family	7	7	Plasma membrane		8.58/75264.44	0.183	46.79/unstable	92.98
SbAKT1	SORBI_3003G237900	2625	874	3	VDPC	5	10	Chloroplast		7.57/98096.43	-0.119	39.75/stable	94.38
SbAKT2	SORBI_3002G049700	2607	868	2	VDPC	0	8	Chloroplast		8.24/94778.30	-0.165	45.28/unstable	83.88
SbAKT3	SORBI_3004G107500	1899	632	4	VDPC	3	9	Plasma membrane		5.94/72188.46	-0.225	38.71/stable	89.62
SbAKT4	SORBI_3003G300600	1518	505	3	VDPC	4	10	Plasma membrane		5.93/58642.89	0.003	42.47/unstable	96.12
SbAKT5	SORBI_3009G146800	2196	731	9	VDPC	2	6	Endoplasmic reticulum		6.33/81002.82	-0.091	33.62/stable	96.73
SbAKT6	SORBI_3003G278200	1968	655	3	VDPC	5	6	Plasma membrane		8.85/73172.16	0.046	40.53/unstable	94.79
SbAKT7	SORBI_3004G193100	1926	641	4	KHA	4	2	Plasma membrane		8.01/70240.20	0.159	40.92/unstable	100.02
SbAKT8	SORBI_3010G102800	2565	854	10	VDPC	5	11	Plasma membrane		5.95/97265.64	-0.15	42.89/unstable	94.56
SbAKT9	SORBI_3006G201000		641	6	KHA	4	2	Plasma membrane		8.01/70240.20	0.159	40.92/unstable	100.02
SbKAT1	SORBI_3009G147500	2280	759	9	VDPC	3	8	Mitochondria		6.23/84972.46	-0.117	32.69/stable	94.8
SbKAT2	SORBI_3009G147200	2319	772	9	VDPC	3	8	Endoplasmic reticulum		6.19/85556.73	-0.135	35.41/stable	93.74
SbTPC1	SORBI_3001G086900	1044	347	1	TPC	6	2	Plasma membrane		8.77/39373.15	0.177	32.83/stable	100.86
SbTPC2	SORBI_3002G162400	1572	523	2	TPC	5	3	Plasma membrane		9.96/56279.51	-0.177	49.97/unstable	82.43
SbVDPC1	SORBI_3006G093400	2241	746	6	VDPC	4	11	Plasma membrane		8.48/84610.76	0.002	33.35/stable	100.47
SbKEA1	SORBI_3006G271800	2046	681	6	KEFC	10	16	Plasma membrane		8.83/72494.86	0.496	31.76/stable	116.86
SbKEA2	SORBI_3008G173800	2136	711	8	KEFC	7	15	Chloroplast		6.37/76531.47	0.335	40.07/unstable	116.19
Cds: Coding sequence; Aa: amino acid length; Chr: chromosomal location; TMHMM: transmembrane domain; Sb: Sorghum bicolor; HAK: High affinity potassium; VDPC: Voltage-dependent potassium channel; TPC: Two-pore channels; KEA: Potassium efflux antiporter; K-trans: K+ transport; KEFC: potassium-efflux system protein; PM: Plasma membrane; N: Nucleus; ER: Endoplasmic reticulum; C: Chloroplast; M: Mitoc…
