# Supplementary material for: Genome-wide identification and multiple abiotic stress transcript profiling of potassium transport gene homologs in Sorghum bicolor
Source: Front Plant Sci. 2022 Sep 2;13:965530. doi: 10.3389/fpls.2022.965530 (PMC9478208; doi:10.3389/fpls.2022.965530)
Supplement: Supplementary Table 4 — Amino acid composition and net charge of the Sb K+ transport genes. [file Table_4.XLS]

## Sheet: Sheet 1
Protein	A	R	N	D	C	Q	E	G	H	I	L	K	M	F	P	S	T	W	Y	V	O	U	Net Charge	Estimated Water Solubility
SbHAK1	8	4.3	3	3.4	0.8	3.5	4.7	8.2	2.2	8.3	10	4.5	2.3	5.7	4	7	5.6	1.3	4.5	8.7	0	0	7.3	Poor water solubility
SbHAK2	6.8	5.3	2.5	3.2	1.7	3.1	4.2	6.4	2.1	6.4	11.1	3.8	3.6	6.2	3.9	9.9	4	1.4	4.4	10.1	0	0	12.7	Poor water solubility
SbHAK3	9.4	5.5	2.3	3.6	1.8	2.4	3.8	6.9	3	6.6	11.5	2.8	3	5.3	4.4	7.1	4.7	1.5	3.9	10.4	0	0	8.4	Poor water solubility
SbHAK4	8.8	5.1	1.7	3.3	1.3	2.7	5.1	8.9	2.1	6.1	11.3	3.8	3	5.1	4.4	5.2	5.8	1.4	5	10	0	0	4.9	Poor water solubility
SbHAK5	7.6	4.5	4	3.4	1.2	4	5	6.7	3.6	8.7	8.8	4.6	2.9	4.9	4.6	6.8	5.4	1	4.9	7.5	0	0	8.2	Poor water solubility
SbHAK6	6.9	4.1	3.4	3.7	1.8	4.4	3.5	6.9	2.5	8.5	9.2	4.4	3.5	4.8	4	8.9	5.8	1.1	4.1	8.2	0	0	9.9	Poor water solubility
SbHAK7	8.1	6.4	2.6	3.3	1.9	2.5	4.7	6.8	2.3	6.7	9.8	3.1	2.7	5.6	5.3	8.5	5	1.3	4.1	9.3	0	0	13.8	Poor water solubility
SbHAK8	8.6	5.9	2	4.4	1.8	2.6	5.6	5.9	3	6.2	11.8	3.5	2.1	4.5	4.5	8	5	1.2	3.9	9.2	0	0	-2.8	Poor water solubility
SbHAK9	8.5	5.8	2.4	3.7	2.5	1.8	3.6	6.5	3.3	5.2	11.4	2.9	2.2	4.8	6.2	8.8	6.3	1.6	3.7	8.7	0	0	13.4	Poor water solubility
SbHAK10	9.2	6.2	2.6	3.1	2	2.2	6.2	6.9	4.3	5.7	9.6	3.8	2.5	4.7	6.1	6.6	5.4	1	2.9	9	0	0	8.5	Poor water solubility
SbHAK11	7.1	5.3	3.3	3.6	2.1	3.1	3.6	7.3	2.4	8.3	12.1	3.3	2.3	5.9	3.2	8.1	4.4	1.3	3.6	9.8	0	0	11.8	Poor water solubility
SbHAK12	7.8	4.4	3.7	4.4	2.3	3.2	3.7	5.5	2.9	8.1	10.2	5	2.6	5.2	3.4	6.8	5	1.5	4.8	9.7	0	0	8.8	Poor water solubility
SbHAK13	8	6.6	2.5	2.4	1.7	2.8	4.5	9	3	5.5	11.3	3.2	2.9	4.9	4.7	8.4	4.6	1.5	3.5	9	0	0	28.7	Poor water solubility
SbHAK14	6.9	5.1	3.2	4	1.8	2.2	5.7	8.2	1.2	6.2	12.2	3.8	3.2	6.1	3.5	7.4	5.5	1.3	3.6	8.8	0	0	-7	Poor water solubility
SbHAK15	11	7.6	3.2	4.3	1.9	3.7	6.4	5.5	1.5	3.8	8.9	4.2	1.9	3.4	9	9.6	4.4	0.7	2	6.8	0	0	12.2	Good water solubility
SbHAK16	7.7	6.6	2.4	4.2	1.4	2.7	4.6	5.6	3.3	7.7	9.5	5.7	2.4	5.3	4.3	6.7	6.2	1.2	4.3	8.2	0	0	34.2	Poor water solubility
SbHAK17	7.1	4.3	2.5	2.8	1.3	2.4	4.3	8.3	2.1	7.2	11.8	3.8	3.8	5.8	4.2	7.2	5.4	1.3	5.1	9.3	0	0	7.9	Poor water solubility
SbHAK18	6.2	4.8	4.1	4.2	1.5	3.5	3.6	6.1	2.9	9.2	10.6	3.6	3.3	5.1	3.6	6.8	5.9	1.4	4.5	8.9	0	0	5.2	Poor water solubility
SbHAK19	12.1	5.6	2.4	3.5	1.1	2.2	4.7	6.6	2.4	5.8	10.7	3	2.3	5.7	3.8	7.5	4.9	1.2	4.2	10.3	0	0	3.3	Poor water solubility
SbHAK20	6.3	3.8	2.4	3.6	0.8	3.1	4.9	6.7	2.4	9.3	10.3	4.6	3.1	5.9	4.3	7.9	5.9	1.3	4.3	9.2	0	0	0.3	Poor water solubility
SbHAK21	6.2	5.3	2.2	4.6	0.9	2.8	5.6	6.7	3.1	7.9	11	4.8	2	4.3	3.4	8.6	5.3	1.2	5	9.2	0	0	0	Poor water solubility
SbHAK22	9.2	6.9	2.4	3	1.4	4.3	4.9	6.8	2.7	4.2	11	3	3.2	4.4	3.8	8.1	5.3	0.9	4.3	10.2	0	0	17.4	Poor water solubility
SbHAK23	8	5.2	2.6	4.4	1.6	2.6	4.9	7.1	1	6.9	10.2	4	4.5	6	4.3	8.6	4.4	0.9	3.5	9.2	0	0	-1	Poor water solubility
SbHAK24	8.1	7.4	3.1	3.1	1.6	4	4.3	6.8	2.9	5.2	11.2	3	2.1	4.8	5	10	4.9	1.3	3.3	8	0	0	34	Poor water solubility
SbHAK25	7.6	5.1	2.5	3.6	1.3	3	6.4	7.8	3.1	7	9.6	4.5	2.4	4.9	4	7.8	4.2	1.5	3.7	9.7	0	0	-1.5	Poor water solubility
SbHAK26	9.5	6.4	2.3	4.7	1.3	1.7	4.9	6.4	2.8	5.9	11.4	3.2	2.8	4.7	4.2	7.8	4.9	1.1	4.4	9.5	0	0	1	Poor water solubility
SbHAK27	7.5	5.4	2.2	4.5	0.9	3.5	5.6	5.8	2.4	8	10.7	4.9	2.8	5.3	3.4	7.3	4.1	1.2	5	9.5	0	0	3.3	Poor water solubility
SbHKT2	8.9	6.2	4	2.9	2.6	4.3	5.2	4.1	1.7	6.4	10.5	5.8	3.1	2.9	4.5	11	6.2	1	2.7	6	0	0	23	Poor water solubility
SbHKT3	11.2	7.5	2.7	3.4	2	2.1	4.3	7.1	2.1	3.6	11.2	3.6	3.6	4.8	2.7	8.5	5.9	2	2	10.1	0	0	19.5	Poor water solubility
SbHKT4	7.5	6.3	3.4	3.5	1.5	3.4	5.4	10	2.5	4.1	10.9	5.3	4.1	4.8	3.1	9	4.8	1	2.5	6.9	0	0	19	Poor water solubility
SbHKT5	13.9	6.9	2.8	4.1	2	2.4	4.5	8	1.4	1.5	12.2	2.5	3.1	3.8	4.5	10.4	5	0.6	1.8	8.8	0	0	6.1	Poor water solubility
SbAKT1	7.6	7	4.9	5.9	1.7	3.5	4.9	6.6	2.3	5.4	11.4	4	2.3	4.6	3.9	7.3	4.7	1.6	3	7.3	0	0	2	Poor water solubility
SbAKT2	11.4	8.1	2.1	6	1.2	4.5	3.6	9	3.7	2.4	10.3	1.8	2.2	3.8	4.6	7.6	5.2	1.6	3.1	7.9	0	0	5.5	Poor water solubility
SbAKT3	5.1	4.3	5.5	5.1	1.6	5.4	6.2	5.9	3.2	6.8	10.8	5.1	2.4	5.7	4	6	6.8	1.3	3.6	5.5	0	0	-10.7	Poor water solubility
SbAKT4	5.3	6.3	3.2	5.9	1.8	5.1	5.3	4.8	2.2	3.5	11.9	3.6	3.6	4.7	3.8	6.1	5.5	2	3.8	6.5	0	0	-6.5	Poor water solubility
SbAKT5	8.9	6.4	4.1	6.4	1.5	3	5.6	6.8	2.9	5.5	11.4	4.7	2.7	3.7	3	7.1	5.1	0.8	2.7	7.7	0	0	-5.6	Good water solubility
SbAKT6	9.3	7.3	3.2	4.9	1.7	4	4.1	5.3	3.4	3.7	10.5	2.9	2.7	4.7	3.4	8.4	5.6	1.7	2.7	10.4	0	0	9.5	Poor water solubility
SbAKT7	13.7	7.6	1.9	3.9	1.6	3.1	6.2	6.1	2.3	2.8	11.5	2.8	2.5	3.6	3.9	5.9	5.8	2	2.2	10.5	0	0	2.9	Poor water solubility
SbAKT8	7.3	8	2.5	5.3	1.8	2.8	8.4	7.7	2.1	6.9	10.8	4.3	1.8	5.2	3.5	5	4.8	1.2	4.4	6.3	0	0	-11.2	Good water solubility
SbAKT9	13.7	7.6	1.9	3.9	1.6	3.1	6.2	6.1	2.3	2.8	11.5	2.8	2.5	3.6	3.9	5.9	5.8	2	2.2	10.5	0	0	2.9	Poor water solubility
SbKAT1	8	7.2	4.8	6.3	1.2	3.3	5.7	6.9	2.6	5.3	10.8	3.7	3.8	3.8	3	6.1	5.3	0.9	2.9	8.3	0	0	-6.6	Good water solubility
SbKAT2	8.8	6.6	4.5	6.2	1.2	3	6.1	7.1	2.7	5.8	10.4	4.5	2.7	4.3	3.2	7	5.1	0.6	2.6	7.5	0	0	-7.5	Good water solubility
SbTPC1	8.1	4.6	2.6	5.2	1.4	3.5	5.5	4.3	0.6	4.6	13	7.5	3.5	6.9	2.3	6.1	7.5	0.9	3.7	8.4	0	0	4.9	Poor water solubility
SbTPC2	14.5	7.3	3.3	4	1.1	3.4	2.9	6.3	3.6	4	9	4.2	1.9	3.8	8.4	8.4	4.6	0.6	2.7	5.9	0	0	25.5	Poor water solubility
SbVDPC1	6.4	7.4	2.9	5.6	1.9	2.5	5.4	6.4	2.9	5.9	12.3	4.4	2.1	5	2.8	7.2	5.5	1.1	4.2	7.9	0	0	7.3	Poor water solubility
SbKEA1	10.9	4.4	2.3	2.5	0.6	3.4	5.4	8.7	1.5	6	14	4.3	1.6	5.7	4.3	8.4	4.7	0.4	1.3	9.7	0	0	5.8	Poor water solubility
SbKEA2	9.8	6.3	2.7	4.8	0.7	2.8	5.6	8.2	0.3	5.5	15.6	3.9	2.7	4.4	4.4	8	4.4	0.4	1.3	8.3	0	0	-1.1	Poor water solubility
Sb: Sorghum bicolor; HAK: High affinity potassium; VDPC: Voltage-dependent potassium channel; TPC: Two-pore channels; KEA: Potassium efflux antiporter.
