# Supplementary material for: Genome-wide identification and multiple abiotic stress transcript profiling of potassium transport gene homologs in Sorghum bicolor
Source: Front Plant Sci. 2022 Sep 2;13:965530. doi: 10.3389/fpls.2022.965530 (PMC9478208; doi:10.3389/fpls.2022.965530)
Supplement: Supplementary Table 5 — Types of protein kinases in the phosphorylation of Sb K+ transport genes. [file Table_5.XLS]

## Sheet: Sheet 1
Protein	Phosphorylation sites			PKC	PKA	CKI	PKG	ATM	RSK	PKB	SRC	cdc2	unsp	CKII	cdk5	GSK3	EGFR	INSR	DNAPK	p38MAPK	CaM-II
	Serine (S)	Threonine (T)	Tyrosine (Y)
SbHAK1	54	43	35	30	12	3	3	1	1	1	1	5	33	6	2	1	3	2	5	1	0
SbHAK2	71	29	32	23	10	0	3	2	4	0	0	7	34	4	3	3	3	2	3	5	0
SbHAK3	56	37	31	18	10	1	1	1	3	0	0	7	35	9	2	2	3	0	2	1	0
SbHAK4	37	41	35	14	11	1	1	1	0	0	1	11	26	3	4	3	2	1	2	3	0
SbHAK5	55	43	39	28	8	4	3	2	1	0	0	6	45	2	2	3	4	3	3	2	0
SbHAK6	63	41	29	33	9	1	3	2	3	0	1	11	30	3	2	1	2	1	2	0	0
SbHAK7	71	42	34	24	15	4	3	1	1	0	0	10	39	4	7	5	0	2	2	3	0
SbHAK8	53	33	26	21	6	2	2	2	2	1	1	14	29	9	4	3	2	0	2	3	0
SbHAK9	76	55	32	31	19	1	5	2	3	0	4	16	55	13	11	8	3	0	6	9	0
SbHAK10	55	45	24	19	13	0	2	1	1	1	1	5	44	7	12	10	2	0	1	8	0
SbHAK11	63	34	28	24	12	3	3	1	3	1	1	17	31	5	2	2	1	1	3	2	0
SbHAK12	42	31	30	19	7	3	3	3	2	0	1	4	27	7	1	1	1	1	5	1	0
SbHAK13	78	43	32	34	14	3	4	3	3	1	2	18	43	7	8	9	2	4	5	4	0
SbHAK14	57	42	28	22	14	6	3	0	4	1	1	17	36	8	2	0	3	3	4	0	0
SbHAK15	104	48	22	30	19	8	6	1	6	3	0	17	84	12	14	14	1	1	3	14	0
SbHAK16	62	57	40	38	13	2	7	0	3	0	2	13	50	3	2	3	2	4	0	6	0
SbHAK17	52	39	37	15	8	2	0	1	0	0	2	10	34	8	6	2	1	1	1	5	0
SbHAK18	45	39	30	15	12	2	1	2	2	1	0	8	25	7	2	2	0	3	3	3	0
SbHAK19	55	36	31	23	6	2	1	1	2	0	1	8	24	4	2	1	2	1	2	1	0
SbHAK20	57	42	31	25	9	2	4	1	1	0	2	5	27	8	3	0	2	2	4	1	1
SbHAK21	70	43	41	26	12	2	6	1	3	1	1	13	40	5	3	2	2	3	3	2	0
SbHAK22	64	42	34	22	12	4	6	3	2	1	0	11	48	5	3	1	1	0	2	3	1
SbHAK23	66	34	27	24	8	3	2	1	1	1	0	9	40	8	4	3	1	1	2	4	0
SbHAK24	111	54	37	44	15	3	3	4	5	2	3	19	69	13	4	7	2	1	4	6	0
SbHAK25	52	28	25	15	9	0	4	3	0	0	2	8	28	10	2	1	0	1	3	2	0
SbHAK26	41	26	23	13	9	1	1	0	3	0	0	6	30	9	2	2	2	0	1	1	0
SbHAK27	54	30	37	20	9	2	4	1	2	0	2	7	38	4	0	1	3	1	1	2	0
SbHKT2	64	36	16	24	9	0	1	1	1	0	0	15	40	5	1	1	0	1	5	1	0
SbHKT3	48	33	11	17	11	4	4	0	1	0	0	6	28	7	0	0	3	0	2	0	0
SbHKT4	61	33	17	25	9	3	3	1	1	0	0	7	43	4	1	2	2	2	3	2	0
SbHKT5	74	36	13	14	15	4	5	0	6	4	0	16	38	3	3	1	1	1	1	3	0
SbAKT1	64	41	26	25	14	4	5	0	4	1	0	13	34	6	3	0	0	1	3	0	0
SbAKT2	66	45	27	27	11	1	2	0	3	0	1	17	47	2	7	7	2	3	3	2	0
SbAKT3	38	43	23	23	11	3	2	2	0	0	1	7	27	4	0	1	2	0	5	0	0
SbAKT4	31	28	19	13	10	2	4	0	2	1	2	8	18	4	0	0	1	1	0	0	0
SbAKT5	52	37	20	17	13	1	2	0	3	2	1	13	34	8	0	1	1	2	1	1	0
SbAKT6	55	37	18	17	10	0	4	1	2	0	0	10	22	3	2	1	1	0	3	2	0
SbAKT7	38	37	14	13	13	0	3	1	3	2	0	7	26	2	3	1	1	0	2	2	0
SbAKT8	43	41	38	17	10	3	6	0	2	1	2	8	34	12	2	0	2	3	2	1	0
SbAKT9	38	37	14	13	13	0	3	1	3	2	0	7	26	2	3	1	1	0	2	2	0
SbKAT1	46	40	22	16	15	1	1	0	3	1	1	7	34	9	1	1	2	1	1	1	0
SbKAT2	54	39	20	19	11	3	1	0	2	1	1	10	34	5	4	2	0	2	3	3	0
SbTPC1	21	26	13	10	7	1	2	1	3	0	0	1	19	2	1	0	0	0	0	0	0
SbTPC2	44	24	14	17	4	0	4	0	1	0	0	10	31	5	4	3	3	2	1	2	0
SbVDPC1	54	41	31	26	18	3	3	3	2	0	0	15	30	5	2	0	2	1	4	0	0
SbKEA1	57	32	9	23	6	3	1	0	1	1	0	14	36	6	1	2	0	0	0	3	0
SbKEA2	57	31	9	16	8	6	2	1	2	0	0	13	31	10	2	2	0	0	2	4	0
Sb: Sorghum bicolor; HAK: High affinity potassium; VDPC: Voltage-dependent potassium channel; TPC: Two-pore channels; KEA: Potassium efflux antiporter.
