# Supplementary material for: Genome-wide identification and multiple abiotic stress transcript profiling of potassium transport gene homologs in Sorghum bicolor
Source: Front Plant Sci. 2022 Sep 2;13:965530. doi: 10.3389/fpls.2022.965530 (PMC9478208; doi:10.3389/fpls.2022.965530)
Supplement: Supplementary Table 6 — Conserved cis-acting regulatory elements in Sb K+ transport gene promoters. [file Table_6.XLS]

## Sheet: Cis Elements
Promoter	DRE	CRT	ABRE	WBOX	WRKY	CCAAT	DPBF	MYB	MYC	LTRE	CBFHV	IBOX	ARR1	GARE
SbHAK1	1	0	10	11	15	1	2	22	18	1	0	4	20	3
SbHAK2	3	0	7	6	8	4	1	21	24	3	2	5	24	0
SbHAK3	1	0	8	21	15	6	3	22	12	4	5	13	19	2
SbHAK4	0	0	4	19	11	2	2	18	12	0	0	3	18	2
SbHAK5	0	0	0	8	9	5	2	15	22	0	1	5	16	2
SbHAK6	1	0	3	12	15	3	6	34	32	2	1	5	20	2
SbHAK7	0	0	4	25	19	2	1	27	14	4	2	7	13	1
SbHAK8	2	0	10	4	6	0	5	25	24	3	2	4	12	1
SbHAK9	1	0	9	4	8	2	2	17	22	3	2	1	17	1
SbHAK10	4	0	4	12	15	1	2	16	12	6	3	6	21	1
SbHAK11	1	0	2	12	11	4	1	17	22	3	1	6	20	1
SbHAK12	0	0	2	15	10	4	2	14	16	5	1	1	24	2
SbHAK13	0	0	4	23	16	0	5	21	28	0	1	2	15	2
SbHAK14	0	0	0	21	13	2	2	19	6	0	1	3	26	4
SbHAK15	0	0	2	7	8	1	2	8	16	0	1	9	29	1
SbHAK16	0	0	3	23	24	6	5	16	24	0	1	4	19	1
SbHAK17	0	0	1	28	15	4	1	22	12	0	1	11	25	2
SbHAK18	2	0	5	18	15	2	2	20	22	5	2	8	20	1
SbHAK19	2	0	6	21	15	4	2	26	14	2	2	3	24	0
SbHAK20	2	4	2	31	20	8	1	23	18	4	5	5	12	1
SbHAK21	0	0	2	13	9	8	1	8	14	0	1	8	19	1
SbHAK22	0	0	6	11	9	1	6	26	6	1	1	4	12	1
SbHAK23	0	0	4	21	19	6	0	17	20	2	0	3	21	2
SbHAK24	2	0	1	18	12	3	2	13	10	2	2	3	18	1
SbHAK25	1	2	2	17	13	2	2	19	22	3	3	3	18	0
SbHAK26	0	0	6	20	12	2	1	20	20	1	0	3	17	1
SbHAK27	2	0	0	20	18	4	5	22	18	3	1	3	19	1
SbHKT2	4	2	11	18	18	5	6	25	10	4	5	7	18	1
SbHKT3	0	0	13	16	9	1	4	25	16	0	0	2	6	0
SbHKT4	2	0	10	2	3	4	1	24	24	2	1	8	12	2
SbHKT5	0	0	1	9	9	3	7	23	20	0	0	6	12	1
SbAKT1	2	0	5	16	13	6	5	18	4	8	1	3	18	1
SbAKT2	4	0	1	18	14	5	4	14	12	3	4	6	17	1
SbAKT3	0	0	0	11	11	2	3	21	36	0	0	6	22	1
SbAKT4	0	0	0	12	15	6	3	19	20	1	1	10	21	0
SbAKT5	2	2	0	8	4	3	1	15	4	3	3	3	20	3
SbAKT6	1	0	6	27	14	4	2	17	10	0	0	6	10	0
SbAKT7	1	0	4	24	15	5	3	13	2	2	1	7	17	1
SbAKT8	1	0	1	12	11	2	0	16	8	1	1	4	19	2
SbAKT9	1	0	4	25	15	5	3	15	2	2	0	7	16	1
SbKAT1	0	0	4	9	10	4	0	26	14	2	2	5	21	1
SbKAT2	4	0	6	7	5	2	4	21	14	3	2	2	11	3
SbTPC1	6	0	10	17	12	2	4	31	12	4	3	6	14	1
SbTPC2	0	0	3	3	5	2	0	5	22	1	0	5	34	0
SbVDPC1	0	0	5	10	10	5	5	20	32	1	0	1	12	2
SbKEA1	6	2	6	12	11	4	4	23	8	10	8	8	12	0
SbKEA2	2	2	5	4	8	3	4	13	26	5	3	2	18	0
	61	14	202	701	572	160	129	912	776	109	77	236	848	58
Sb: Sorghum bicolor; HAK: High affinity potassium; VDPC: Voltage-dependent potassium channel; TPC: Two-pore channels; KEA: Potassium efflux antiporter; K-trans: K+ transport, KEFC: potassium-efflux system protein, DRE: Dehydration-responsive elements; CRT: low-temperature responsive element; CCAAT: promoter of heat shock protein; MYB: responsive to drought and ABA; MYC: Response to drought, cold …
