# Supplementary material for: Genome-wide identification and multiple abiotic stress transcript profiling of potassium transport gene homologs in Sorghum bicolor
Source: Front Plant Sci. 2022 Sep 2;13:965530. doi: 10.3389/fpls.2022.965530 (PMC9478208; doi:10.3389/fpls.2022.965530)
Supplement: Supplementary Table 7 — Modeled Sb K+ transport proteins using SWISS-MODEL server. [file Table_7.XLS]

## Sheet: Sheet 1
Protein	Template PDB ID	Template description	Chain	Model oligo-state	Ramachandran plot (Stasistics)
					Favoured region (%)	Allowed region (%)	Generously region (%)	Disallowed region(%)
SbHAK1	6s3k.1.A	APC family permease	A	Monomer	82.6	14.3	1.3	1.9
SbHAK2	6s3k.1.A	APC family permease	A	Monomer	82.6	14.3	1.3	1.9
SbHAK3	6s3k.1.A	APC family permease	A	Monomer	81.7	15.1	1.8	1.4
SbHAK4	6s3k.1.A	APC family permease	A	Monomer	80.9	15.1	2.6	1.4
SbHAK5	7rpj.1.A	Protein dispatched homolog 1	A	Monomer	85.5	11.9	1.7	0.9
SbHAK6	6s3k.1.A	APC family permease	A	Monomer	87.1	10.5	1.7	0.7
SbHAK7	6s3k.1.A	APC family permease	A	Monomer	85	12.4	1.3	1.3
SbHAK8	6s3k.1.A	APC family permease	A	Monomer	84	11.3	3	1.7
SbHAK9	6s3k.1.A	APC family permease	A	Monomer	82.9	14	1.9	1.2
SbHAK10	6s3k.1.A	APC family permease	A	Monomer	81.2	17.4	0.5	1
SbHAK11	6s3k.1.A	APC family permease	A	Monomer	80.6	16	1.8	1.6
SbHAK12	6s3k.1.A	APC family permease	A	Monomer	82.2	14.9	1.4	1.4
SbHAK13	6s3k.1.A	APC family permease	A	Monomer	81	16.3	2	0.8
SbHAK14	6s3k.1.A	APC family permease	A	Monomer	81.4	13.2	3.6	1.8
SbHAK15	7r5k.54.A	Nuclear pore glycoprotein p62	G	Monomer	98.2	0	1.8	0
SbHAK16	6s3k.1.A	APC family permease	A	Monomer	80.9	15.2	2.4	1.5
SbHAK17	6s3k.1.A	APC family permease	A	Monomer	86.6	10.8	1.8	0.8
SbHAK18	6s3k.1.A	APC family permease	A	Monomer	86.5	11	1.2	1.2
SbHAK19	6s3k.1.A	APC family permease	A	Monomer	81	15.3	2.5	1.2
SbHAK20	6s3k.1.A	APC family permease	A	Monomer	81	14.9	2	2
SbHAK21	6s3k.1.A	APC family permease	A	Monomer	81.1	15.3	2	1.6
SbHAK22	6s3k.1.A	APC family permease	A	Monomer	84.3	13.2	1.7	0.7
SbHAK23	6s3k.1.A	APC family permease	A	Monomer	80	16.8	1.4	1.8
SbHAK24	6s3k.1.A	APC family permease	A	Monomer	81.1	15.1	2.5	1.1
SbHAK25	6s3k.1.A	APC family permease	A	Monomer	83.1	14.2	1.6	1.2
SbHAK26	1msv.1.A	S-adenosylmethionine decarboxylase	All Chains	Homo-dimer	95.2	4.8	0	0
SbHAK27	7pl9.1.A	Rhodopsin	A	Monomer	85	15	0	0
SbHKT2	4j7c.1.I	Ktr system potassium uptake protein B	E	Monomer	78.8	16.1	3.2	1.8
SbHKT3	4j7c.1.I	Ktr system potassium uptake protein B	I	Monomer	79.9	15.5	3	1.6
SbHKT4	4j7c.1.I	Ktr system potassium uptake protein B	E	Monomer	84.5	12.9	1.6	1
SbHKT5	4j7c.1.I	Ktr system potassium uptake protein B	I	Monomer	82.4	15	1.6	1
SbAKT1	7t4x.1.A	Potassium channel AKT1	All Chains	Homo-tetramer	95.3	4.7	0	0
SbAKT2	7t4x.1.A	Potassium channel AKT1	All Chains	Homo-tetramer	94.7	5.3	0	0
SbAKT3	6v1x.1.A	Potassium channel KAT1	All Chains	Homo-tetramer	89.4	7.5	2.3	0.8
SbAKT4	7cal.1.A	Potassium channel KAT1	All Chains	Homo-tetramer	80.2	16.1	2.9	0.8
SbAKT5	7cal.1.A	Potassium channel KAT1	All Chains	Homo-tetramer	95.1	4.3	0.6	0
SbAKT6	7cal.1.A	Potassium channel KAT1	All Chains	Homo-tetramer	83.2	15.1	1.7	0
SbAKT7	7t4x.1.A	Potassium channel KAT1	All Chains	Homo-tetramer	94.3	5.4	0.2	0
SbAKT8	7t4x.1.A	Potassium channel KAT1	All Chains	Homo-tetramer	95.4	4.4	0.2	0
SbAKT9	7t4x.1.A	Potassium channel KAT1	All Chains	Homo-tetramer	94.3	5.4	0.2	0
SbKAT1	7t4x.1.A	Potassium channel KAT1	All Chains	Homo-tetramer	95.4	4	0.4	0.1
SbKAT2	7t4x.1.A	Potassium channel KAT1	All Chains	Homo-tetramer	95.9	3.7	0.4	0
SbTPC1	7sk0.1.A	Potassium channel subfamily K member 1	I	Homo-dimer	93.3	6.7	0	0
SbTPC2	4xdl.1.A	Potassium channel subfamily K memb	All Chains	Homo-dimer	95.3	4.7	0	0
SbVDPC1	7t4x.1.A	Potassium channel AKT1	All Chains	Homo-tetramer	92.7	5.7	0.8	0.8
SbKEA1	3l9x.1.A	Glutathione-regulated potassium-efflux system protein kefC		Homo-dimer	93.8	6.2	0	0
SbKEA2	3l9x.1.A	Glutathione-regulated potassium-efflux system protein kefC		Homo-dimer	94.3	5.3	0.4	0
Sb: Sorghum bicolor; HAK: High affinity potassium; VDPC: Voltage-dependent potassium channel; TPC: Two-pore channels; KEA: Potassium efflux antiporter.
