# Supplementary material for: Genome-wide identification and multiple abiotic stress transcript profiling of potassium transport gene homologs in Sorghum bicolor
Source: Front Plant Sci. 2022 Sep 2;13:965530. doi: 10.3389/fpls.2022.965530 (PMC9478208; doi:10.3389/fpls.2022.965530)
Supplement: Supplementary Table 8 — STRING ids of Sb K+ transport proteins used for protein-protein interactions. [file Table_8.XLS]

## Sheet: STRING
Protein name	STRING Protein
SbHAK1	Sb06g014930.1
SbHAK2	Sb03g045180.1
SbHAK3	Sb03g015030.1
SbHAK4	Sb07g022685.1
SbHAK5	Sb03g044790.1
SbHAK6	Sb07g027710.1
SbHAK7	Sb02g042430.1
SbHAK8	Sb01g036050.1
SbHAK9	Sb02g042930.1
SbHAK10	Sb10g024660.1
SbHAK11	Sb06g028380.1
SbHAK12	Sb07g006000.1
SbHAK13	Sb10g026960.1
SbHAK14	Sb02g034330.1
SbHAK15	Sb06g028120.1
SbHAK16	Sb01g015990.1
SbHAK17	Sb02g026170.1
SbHAK18	Sb02g011240.1
SbHAK19	Sb04g021210.1
SbHAK20	Sb06g014960.1
SbHAK21	Sb01g015970.1
SbHAK22	Sb02g000340.1
SbHAK23	Sb02g023620.1
SbHAK24	Sb10g009770.1
SbHAK25	Sb04g029030.1
SbHAK26	Sb03g015020.1
SbHAK27	Sb01g016010.1
SbHKT2	Sb04g005010.1
SbHKT3	Sb06g027900.1
SbHKT4	Sb03g012590.1
SbHKT5	Sb10g029000.1
SbAKT1	Sb03g029520.1
SbAKT2	Sb02g004160.1
SbAKT3	Sb04g008780.1
SbAKT4	Sb03g034980.1
SbAKT5	Sb09g021160.1
SbAKT6	Sb03g033010.1
SbAKT7	Sb04g024100.1
SbAKT8	Sb10g008960.1
SbKAT1	Sb09g021210.1
SbKAT2	Sb09g021190.1
SbTPC1	Sb01g007830.1
SbTPC2	Sb02g020740.1
SbVDPC1	Sb06g017830.1
SbKEA1	Sb06g033310.1
SbKEA2	Sb08g021840.1
Sb: Sorghum bicolor; HAK: High affinity potassium; VDPC: Voltage-dependent potassium channel; TPC: Two-pore channels; KEA: Potassium efflux antiporter; K-trans: K+ transport, KEFC: potassium-efflux system protein.
STRING interactions
node1	node2	node1_string_id	node2_string_id	neighborhood_on_chromosome	gene_fusion	phylogenetic_cooccurrence	homology	coexpression	experimentally_determined_interaction	database_annotated	automated_textmining	combined_score
Sb01g007830.1	Sb02g004160.1	4558.Sb01g007830.1	4558.Sb02g004160.1	0	0	0	0	0	0.11	0	0.447	0.486
Sb01g007830.1	Sb03g029520.1	4558.Sb01g007830.1	4558.Sb03g029520.1	0	0	0	0	0	0.11	0	0.447	0.486
Sb01g007830.1	Sb10g029000.1	4558.Sb01g007830.1	4558.Sb10g029000.1	0	0	0	0	0	0.119	0	0.479	0.521
Sb01g007830.1	Sb04g005010.1	4558.Sb01g007830.1	4558.Sb04g005010.1	0	0	0	0	0	0.119	0	0.479	0.521
Sb01g007830.1	Sb03g012590.1	4558.Sb01g007830.1	4558.Sb03g012590.1	0	0	0	0	0	0.119	0	0.479	0.521
Sb01g007830.1	Sb06g027900.1	4558.Sb01g007830.1	4558.Sb06g027900.1	0	0	0	0	0	0.119	0	0.479	0.521
Sb01g007830.1	Sb07g027710.1	4558.Sb01g007830.1	4558.Sb07g027710.1	0	0	0	0	0	0	0	0.523	0.523
Sb01g007830.1	Sb07g022685.1	4558.Sb01g007830.1	4558.Sb07g022685.1	0	0	0	0	0	0	0	0.535	0.535
Sb01g007830.1	Sb10g024660.1	4558.Sb01g007830.1	4558.Sb10g024660.1	0	0	0	0	0	0	0	0.536	0.536
Sb01g007830.1	Sb09g021160.1	4558.Sb01g007830.1	4558.Sb09g021160.1	0	0	0	0	0	0.11	0	0.506	0.541
Sb01g007830.1	Sb09g021190.1	4558.Sb01g007830.1	4558.Sb09g021190.1	0	0	0	0	0	0.11	0	0.506	0.541
Sb01g007830.1	Sb09g021210.1	4558.Sb01g007830.1	4558.Sb09g021210.1	0	0	0	0	0	0.11	0	0.506	0.541
Sb01g007830.1	Sb03g044790.1	4558.Sb01g007830.1	4558.Sb03g044790.1	0	0	0	0	0	0	0	0.545	0.545
Sb01g007830.1	Sb10g008960.1	4558.Sb01g007830.1	4558.Sb10g008960.1	0	0	0	0	0	0.11	0	0.541	0.574
Sb01g007830.1	Sb04g024100.1	4558.Sb01g007830.1	4558.Sb04g024100.1	0	0	0	0	0	0.11	0	0.548	0.58
Sb01g007830.1	Sb03g033010.1	4558.Sb01g007830.1	4558.Sb03g033010.1	0	0	0	0	0	0.11	0	0.548	0.58
Sb01g007830.1	Sb02g026170.1	4558.Sb01g007830.1	4558.Sb02g026170.1	0	0	0	0	0	0	0	0.598	0.598
Sb01g015970.1	Sb03g029520.1	4558.Sb01g015970.1	4558.Sb03g029520.1	0	0	0	0	0	0	0	0.476	0.476
Sb01g015970.1	Sb02g004160.1	4558.Sb01g015970.1	4558.Sb02g004160.1	0	0	0	0	0	0	0	0.476	0.476
Sb01g015970.1	Sb10g008960.1	4558.Sb01g015970.1	4558.Sb10g008960.1	0	0	0	0	0	0	0	0.617	0.617
Sb01g015990.1	Sb02g004160.1	4558.Sb01g015990.1	4558.Sb02g004160.1	0	0	0	0	0	0	0	0.476	0.476
Sb01g015990.1	Sb03g029520.1	4558.Sb01g015990.1	4558.Sb03g029520.1	0	0	0	0	0	0	0	0.476	0.476
Sb01g015990.1	Sb06g033310.1	4558.Sb01g015990.1	4558.Sb06g033310.1	0	0	0	0	0	0	0	0.535	0.535
Sb01g015990.1	Sb10g008960.1	4558.Sb01g015990.1	4558.Sb10g008960.1	0	0	0	0	0	0	0	0.617	0.617
Sb01g016010.1	Sb02g004160.1	4558.Sb01g016010.1	4558.Sb02g004160.1	0	0	0	0	0	0	0	0.476	0.476
Sb01g016010.1	Sb03g029520.1	4558.Sb01g016010.1	4558.Sb03g029520.1	0	0	0	0	0	0	0	0.476	0.476
Sb01g016010.1	Sb10g008960.1	4558.Sb01g016010.1	4558.Sb10g008960.1	0	0	0	0	0	0	0	0.617	0.617
Sb01g036050.1	Sb04g024100.1	4558.Sb01g036050.1	4558.Sb04g024100.1	0	0	0	0	0	0	0	0.441	0.441
Sb01g036050.1	Sb03g033010.1	4558.Sb01g036050.1	4558.Sb03g033010.1	0	0	0	0	0	0	0	0.441	0.441
Sb01g036050.1	Sb03g012590.1	4558.Sb01g036050.1	4558.Sb03g012590.1	0.08	0	0	0	0	0	0	0.473	0.494
Sb01g036050.1	Sb06g027900.1	4558.Sb01g036050.1	4558.Sb06g027900.1	0.08	0	0	0	0	0	0	0.473	0.494
Sb01g036050.1	Sb04g005010.1	4558.Sb01g036050.1	4558.Sb04g005010.1	0.08	0	0	0	0	0	0	0.473	0.494
Sb01g036050.1	Sb10g008960.1	4558.Sb01g036050.1	4558.Sb10g008960.1	0	0	0	0	0	0	0	0.508	0.508
Sb01g036050.1	Sb02g020740.1	4558.Sb01g036050.1	4558.Sb02g020740.1	0	0	0	0	0	0	0	0.534	0.534
Sb01g036050.1	Sb09g021210.1	4558.Sb01g036050.1	4558.Sb09g021210.1	0	0	0	0	0	0	0	0.559	0.559
Sb01g036050.1	Sb09g021190.1	4558.Sb01g036050.1	4558.Sb09g021190.1	0	0	0	0	0	0	0	0.559	0.559
Sb01g036050.1	Sb09g021160.1	4558.Sb01g036050.1	4558.Sb09g021160.1	0	0	0	0	0	0	0	0.559	0.559
Sb01g036050.1	Sb06g033310.1	4558.Sb01g036050.1	4558.Sb06g033310.1	0	0	0	0	0	0	0	0.618	0.618
Sb02g000340.1	Sb02g004160.1	4558.Sb02g000340.1	4558.Sb02g004160.1	0	0	0	0	0	0	0	0.476	0.476
Sb02g000340.1	Sb03g029520.1	4558.Sb02g000340.1	4558.Sb03g029520.1	0	0	0	0	0	0	0	0.476	0.476
Sb02g000340.1	Sb10g008960.1	4558.Sb02g000340.1	4558.Sb10g008960.1	0	0	0	0	0	0	0	0.617	0.617
Sb02g000340.1	Sb06g033310.1	4558.Sb02g000340.1	4558.Sb06g033310.1	0	0	0	0	0	0	0	0.619	0.619
Sb02g004160.1	Sb01g007830.1	4558.Sb02g004160.1	4558.Sb01g007830.1	0	0	0	0	0	0.11	0	0.447	0.486
Sb02g004160.1	Sb01g015970.1	4558.Sb02g004160.1	4558.Sb01g015970.1	0	0	0	0	0	0	0	0.476	0.476
Sb02g004160.1	Sb01g015990.1	4558.Sb02g004160.1	4558.Sb01g015990.1	0	0	0	0	0	0	0	0.476	0.476
Sb02g004160.1	Sb01g016010.1	4558.Sb02g004160.1	4558.Sb01g016010.1	0	0	0	0	0	0	0	0.476	0.476
Sb02g004160.1	Sb02g000340.1	4558.Sb02g004160.1	4558.Sb02g000340.1	0	0	0	0	0	0	0	0.476	0.476
Sb02g004160.1	Sb07g022685.1	4558.Sb02g004160.1	4558.Sb07g022685.1	0	0	0	0	0	0	0	0.442	0.442
Sb02g004160.1	Sb07g027710.1	4558.Sb02g004160.1	4558.Sb07g027710.1	0	0	0	0	0	0	0	0.442	0.442
Sb02g004160.1	Sb02g026170.1	4558.Sb02g004160.1	4558.Sb02g026170.1	0	0	0	0	0	0	0	0.442	0.442
Sb02g004160.1	Sb03g044790.1	4558.Sb02g004160.1	4558.Sb03g044790.1	0	0	0	0	0	0	0	0.476	0.476
Sb02g004160.1	Sb06g014960.1	4558.Sb02g004160.1	4558.Sb06g014960.1	0	0	0	0	0	0	0	0.476	0.476
Sb02g004160.1	Sb04g021210.1	4558.Sb02g004160.1	4558.Sb04g021210.1	0	0	0	0	0	0	0	0.476	0.476
Sb02g004160.1	Sb06g014930.1	4558.Sb02g004160.1	4558.Sb06g014930.1	0	0	0	0	0	0	0	0.476	0.476
Sb02g004160.1	Sb03g033010.1	4558.Sb02g004160.1	4558.Sb03g033010.1	0	0	0	0.872	0.053	0.455	0	0.621	0.503
Sb02g004160.1	Sb04g024100.1	4558.Sb02g004160.1	4558.Sb04g024100.1	0	0	0	0.829	0.053	0.455	0	0.621	0.517
Sb02g004160.1	Sb06g027900.1	4558.Sb02g004160.1	4558.Sb06g027900.1	0	0	0	0	0	0	0	0.524	0.524
Sb02g004160.1	Sb03g012590.1	4558.Sb02g004160.1	4558.Sb03g012590.1	0	0	0	0	0	0	0	0.524	0.524
Sb02g004160.1	Sb04g005010.1	4558.Sb02g004160.1	4558.Sb04g005010.1	0	0	0	0	0	0	0	0.524	0.524
Sb02g004160.1	Sb02g020740.1	4558.Sb02g004160.1	4558.Sb02g020740.1	0	0	0	0	0	0.11	0	0.593	0.622
Sb02g011240.1	Sb02g020740.1	4558.Sb02g011240.1	4558.Sb02g020740.1	0	0	0	0	0	0	0	0.536	0.536
Sb02g011240.1	Sb06g033310.1	4558.Sb02g011240.1	4558.Sb06g033310.1	0	0	0	0	0	0	0	0.547	0.547
Sb02g011240.1	Sb09g021190.1	4558.Sb02g011240.1	4558.Sb09g021190.1	0	0	0	0	0	0	0	0.608	0.608
Sb02g011240.1	Sb09g021210.1	4558.Sb02g011240.1	4558.Sb09g021210.1	0	0	0	0	0	0	0	0.608	0.608
Sb02g011240.1	Sb09g021160.1	4558.Sb02g011240.1	4558.Sb09g021160.1	0	0	0	0	0	0	0	0.608	0.608
Sb02g020740.1	Sb01g036050.1	4558.Sb02g020740.1	4558.Sb01g036050.1	0	0	0	0	0	0	0	0.534	0.534
Sb02g020740.1	Sb02g004160.1	4558.Sb02g020740.1	4558.Sb02g004160.1	0	0	0	0	0	0.11	0	0.593	0.622
Sb02g020740.1	Sb02g011240.1	4558.Sb02g020740.1	4558.Sb02g011240.1	0	0	0	0	0	0	0	0.536	0.536
Sb02g020740.1	Sb09g021210.1	4558.Sb02g020740.1	4558.Sb09g021210.1	0	0	0	0	0	0.11	0	0.386	0.43
Sb02g020740.1	Sb09g021190.1	4558.Sb02g020740.1	4558.Sb09g021190.1	0	0	0	0	0	0.11	0	0.386	0.43
Sb02g020740.1	Sb09g021160.1	4558.Sb02g020740.1	4558.Sb09g021160.1	0	0	0	0	0	0.11	0	0.386	0.43
Sb02g020740.1	Sb02g034330.1	4558.Sb02g020740.1	4558.Sb02g034330.1	0	0	0	0	0	0	0	0.487	0.487
Sb02g020740.1	Sb10g029000.1	4558.Sb02g020740.1	4558.Sb10g029000.1	0	0	0	0	0	0.119	0	0.479	0.521
Sb02g020740.1	Sb03g033010.1	4558.Sb02g020740.1	4558.Sb03g033010.1	0	0	0	0	0	0.11	0	0.5	0.535
Sb02g020740.1	Sb04g024100.1	4558.Sb02g020740.1	4558.Sb04g024100.1	0	0	0	0	0	0.11	0	0.5	0.535
Sb02g020740.1	Sb06g028380.1	4558.Sb02g020740.1	4558.Sb06g028380.1	0	0	0	0	0	0	0	0.536	0.536
Sb02g020740.1	Sb07g006000.1	4558.Sb02g020740.1	4558.Sb07g006000.1	0	0	0	0	0	0	0	0.536	0.536
Sb02g020740.1	Sb02g023620.1	4558.Sb02g020740.1	4558.Sb02g023620.1	0	0	0	0	0	0	0	0.597	0.597
Sb02g020740.1	Sb06g033310.1	4558.Sb02g020740.1	4558.Sb06g033310.1	0	0	0	0	0.042	0	0	0.599	0.599
Sb02g020740.1	Sb02g042930.1	4558.Sb02g020740.1	4558.Sb02g042930.1	0	0	0	0	0	0	0	0.619	0.619
Sb02g020740.1	Sb10g026960.1	4558.Sb02g020740.1	4558.Sb10g026960.1	0	0	0	0	0	0	0	0.619	0.619
Sb02g020740.1	Sb03g029520.1	4558.Sb02g020740.1	4558.Sb03g029520.1	0	0	0	0	0	0.11	0	0.593	0.622
Sb02g020740.1	Sb10g008960.1	4558.Sb02g020740.1	4558.Sb10g008960.1	0	0	0	0	0	0.11	0	0.595	0.624
Sb02g020740.1	Sb06g027900.1	4558.Sb02g020740.1	4558.Sb06g027900.1	0	0	0	0	0	0.119	0	0.627	0.657
Sb02g020740.1	Sb03g012590.1	4558.Sb02g020740.1	4558.Sb03g012590.1	0	0	0	0	0	0.119	0	0.627	0.657
Sb02g020740.1	Sb04g005010.1	4558.Sb02g020740.1	4558.Sb04g005010.1	0	0	0	0	0	0.119	0	0.627	0.657
Sb02g020740.1	Sb08g021840.1	4558.Sb02g020740.1	4558.Sb08g021840.1	0	0	0	0	0.042	0	0	0.688	0.688
Sb02g023620.1	Sb02g020740.1	4558.Sb02g023620.1	4558.Sb02g020740.1	0	0	0	0	0	0	0	0.597	0.597
Sb02g023620.1	Sb06g033310.1	4558.Sb02g023620.1	4558.Sb06g033310.1	0	0	0	0	0.042	0	0	0.453	0.453
Sb02g023620.1	Sb04g008780.1	4558.Sb02g023620.1	4558.Sb04g008780.1	0	0	0	0	0	0	0	0.454	0.454
Sb02g023620.1	Sb03g034980.1	4558.Sb02g023620.1	4558.Sb03g034980.1	0	0	0	0	0	0	0	0.454	0.454
Sb02g023620.1	Sb09g021210.1	4558.Sb02g023620.1	4558.Sb09g021210.1	0	0	0	0	0.05	0	0	0.548	0.552
Sb02g023620.1	Sb09g021190.1	4558.Sb02g023620.1	4558.Sb09g021190.1	0	0	0	0	0.05	0	0	0.548	0.552
Sb02g023620.1	Sb09g021160.1	4558.Sb02g023620.1	4558.Sb09g021160.1	0	0	0	0	0.05	0	0	0.548	0.552
Sb02g023620.1	Sb04g024100.1	4558.Sb02g023620.1	4558.Sb04g024100.1	0	0	0	0	0	0	0	0.582	0.582
Sb02g023620.1	Sb03g033010.1	4558.Sb02g023620.1	4558.Sb03g033010.1	0	0	0	0	0	0	0	0.582	0.582
Sb02g023620.1	Sb10g008960.1	4558.Sb02g023620.1	4558.Sb10g008960.1	0	0	0	0	0	0	0	0.588	0.588
Sb02g023620.1	Sb08g021840.1	4558.Sb02g023620.1	4558.Sb08g021840.1	0	0	0	0	0.051	0	0	0.622	0.625
Sb02g023620.1	Sb03g012590.1	4558.Sb02g023620.1	4558.Sb03g012590.1	0.08	0	0	0	0	0	0	0.745	0.755
Sb02g023620.1	Sb04g005010.1	4558.Sb02g023620.1	4558.Sb04g005010.1	0.08	0	0	0	0	0	0	0.745	0.755
Sb02g023620.1	Sb06g027900.1	4558.Sb02g023620.1	4558.Sb06g027900.1	0.08	0	0	0	0	0	0	0.745	0.755
Sb02g026170.1	Sb01g007830.1	4558.Sb02g026170.1	4558.Sb01g007830.1	0	0	0	0	0	0	0	0.598	0.598
Sb02g026170.1	Sb02g004160.1	4558.Sb02g026170.1	4558.Sb02g004160.1	0	0	0	0	0	0	0	0.442	0.442
Sb02g026170.1	Sb09g021160.1	4558.Sb02g026170.1	4558.Sb09g021160.1	0	0	0	0	0	0	0	0.415	0.414
Sb02g026170.1	Sb09g021190.1	4558.Sb02g026170.1	4558.Sb09g021190.1	0	0	0	0	0	0	0	0.415	0.414
Sb02g026170.1	Sb09g021210.1	4558.Sb02g026170.1	4558.Sb09g021210.1	0	0	0	0	0	0	0	0.415	0.414
Sb02g026170.1	Sb03g029520.1	4558.Sb02g026170.1	4558.Sb03g029520.1	0	0	0	0	0	0	0	0.442	0.442
Sb02g026170.1	Sb08g021840.1	4558.Sb02g026170.1	4558.Sb08g021840.1	0	0	0	0	0	0	0	0.509	0.509
Sb02g034330.1	Sb02g020740.1	4558.Sb02g034330.1	4558.Sb02g020740.1	0	0	0	0	0	0	0	0.487	0.487
Sb02g034330.1	Sb10g008960.1	4558.Sb02g034330.1	4558.Sb10g008960.1	0	0	0	0	0	0	0	0.448	0.448
Sb02g042430.1	Sb08g021840.1	4558.Sb02g042430.1	4558.Sb08g021840.1	0	0	0	0	0.05	0	0	0.472	0.476
Sb02g042930.1	Sb02g020740.1	4558.Sb02g042930.1	4558.Sb02g020740.1	0	0	0	0	0	0	0	0.619	0.619
Sb02g042930.1	Sb06g033310.1	4558.Sb02g042930.1	4558.Sb06g033310.1	0	0	0	0	0	0	0	0.401	0.4
Sb02g042930.1	Sb04g024100.1	4558.Sb02g042930.1	4558.Sb04g024100.1	0	0	0	0	0	0	0	0.441	0.441
Sb02g042930.1	Sb03g033010.1	4558.Sb02g042930.1	4558.Sb03g033010.1	0	0	0	0	0	0	0	0.441	0.441
Sb02g042930.1	Sb04g005010.1	4558.Sb02g042930.1	4558.Sb04g005010.1	0.08	0	0	0	0	0	0	0.473	0.494
Sb02g042930.1	Sb03g012590.1	4558.Sb02g042930.1	4558.Sb03g012590.1	0.08	0	0	0	0	0	0	0.473	0.494
Sb02g042930.1	Sb06g027900.1	4558.Sb02g042930.1	4558.Sb06g027900.1	0.08	0	0	0	0	0	0	0.473	0.494
Sb02g042930.1	Sb10g008960.1	4558.Sb02g042930.1	4558.Sb10g008960.1	0	0	0	0	0	0	0	0.508	0.508
Sb02g042930.1	Sb09g021160.1	4558.Sb02g042930.1	4558.Sb09g021160.1	0	0	0	0	0	0	0	0.675	0.675
Sb02g042930.1	Sb09g021190.1	4558.Sb02g042930.1	4558.Sb09g021190.1	0	0	0	0	0	0	0	0.675	0.675
Sb02g042930.1	Sb09g021210.1	4558.Sb02g042930.1	4558.Sb09g021210.1	0	0	0	0	0	0	0	0.675	0.675
Sb03g012590.1	Sb01g007830.1	4558.Sb03g012590.1	4558.Sb01g007830.1	0	0	0	0	0	0.119	0	0.479	0.521
Sb03g012590.1	Sb01g036050.1	4558.Sb03g012590.1	4558.Sb01g036050.1	0.08	0	0	0	0	0	0	0.473	0.494
Sb03g012590.1	Sb02g004160.1	4558.Sb03g012590.1	4558.Sb02g004160.1	0	0	0	0	0	0	0	0.524	0.524
Sb03g012590.1	Sb02g020740.1	4558.Sb03g012590.1	4558.Sb02g020740.1	0	0	0	0	0	0.119	0	0.627	0.657
Sb03g012590.1	Sb02g023620.1	4558.Sb03g012590.1	4558.Sb02g023620.1	0.08	0	0	0	0	0	0	0.745	0.755
Sb03g012590.1	Sb02g042930.1	4558.Sb03g012590.1	4558.Sb02g042930.1	0.08	0	0	0	0	0	0	0.473	0.494
Sb03g012590.1	Sb03g045180.1	4558.Sb03g012590.1	4558.Sb03g045180.1	0.08	0	0	0	0	0	0	0.381	0.406
Sb03g012590.1	Sb06g028380.1	4558.Sb03g012590.1	4558.Sb06g028380.1	0.08	0	0	0	0	0	0	0.382	0.407
Sb03g012590.1	Sb07g022685.1	4558.Sb03g012590.1	4558.Sb07g022685.1	0.08	0	0	0	0	0	0	0.385	0.41
Sb03g012590.1	Sb06g033310.1	4558.Sb03g012590.1	4558.Sb06g033310.1	0.08	0	0	0	0	0.058	0	0.386	0.421
Sb03g012590.1	Sb03g029520.1	4558.Sb03g012590.1	4558.Sb03g029520.1	0	0	0	0	0	0	0	0.524	0.524
Sb03g012590.1	Sb08g021840.1	4558.Sb03g012590.1	4558.Sb08g021840.1	0.08	0	0	0	0	0.058	0	0.523	0.55
Sb03g012590.1	Sb03g044790.1	4558.Sb03g012590.1	4558.Sb03g044790.1	0.08	0	0	0	0	0	0	0.545	0.563
Sb03g012590.1	Sb06g014960.1	4558.Sb03g012590.1	4558.Sb06g014960.1	0.08	0	0	0	0	0	0	0.601	0.617
Sb03g012590.1	Sb10g008960.1	4558.Sb03g012590.1	4558.Sb10g008960.1	0	0	0	0	0	0	0	0.618	0.618
Sb03g012590.1	Sb06g014930.1	4558.Sb03g012590.1	4558.Sb06g014930.1	0.08	0	0	0	0	0	0	0.675	0.688
Sb03g015020.1	Sb08g021840.1	4558.Sb03g015020.1	4558.Sb08g021840.1	0	0	0	0	0.05	0	0	0.472	0.476
Sb03g015030.1	Sb08g021840.1	4558.Sb03g015030.1	4558.Sb08g021840.1	0	0	0	0	0.05	0	0	0.472	0.476
Sb03g029520.1	Sb01g007830.1	4558.Sb03g029520.1	4558.Sb01g007830.1	0	0	0	0	0	0.11	0	0.447	0.486
Sb03g029520.1	Sb01g015970.1	4558.Sb03g029520.1	4558.Sb01g015970.1	0	0	0	0	0	0	0	0.476	0.476
Sb03g029520.1	Sb01g015990.1	4558.Sb03g029520.1	4558.Sb01g015990.1	0	0	0	0	0	0	0	0.476	0.476
Sb03g029520.1	Sb01g016010.1	4558.Sb03g029520.1	4558.Sb01g016010.1	0	0	0	0	0	0	0	0.476	0.476
Sb03g029520.1	Sb02g000340.1	4558.Sb03g029520.1	4558.Sb02g000340.1	0	0	0	0	0	0	0	0.476	0.476
Sb03g029520.1	Sb02g020740.1	4558.Sb03g029520.1	4558.Sb02g020740.1	0	0	0	0	0	0.11	0	0.593	0.622
Sb03g029520.1	Sb02g026170.1	4558.Sb03g029520.1	4558.Sb02g026170.1	0	0	0	0	0	0	0	0.442	0.442
Sb03g029520.1	Sb03g012590.1	4558.Sb03g029520.1	4558.Sb03g012590.1	0	0	0	0	0	0	0	0.524	0.524
Sb03g029520.1	Sb07g022685.1	4558.Sb03g029520.1	4558.Sb07g022685.1	0	0	0	0	0	0	0	0.442	0.442
Sb03g029520.1	Sb07g027710.1	4558.Sb03g029520.1	4558.Sb07g027710.1	0	0	0	0	0	0	0	0.442	0.442
Sb03g029520.1	Sb04g021210.1	4558.Sb03g029520.1	4558.Sb04g021210.1	0	0	0	0	0	0	0	0.476	0.476
Sb03g029520.1	Sb03g033010.1	4558.Sb03g029520.1	4558.Sb03g033010.1	0	0	0	0.874	0.053	0.455	0	0.621	0.502
Sb03g029520.1	Sb04g024100.1	4558.Sb03g029520.1	4558.Sb04g024100.1	0	0	0	0.845	0.053	0.455	0	0.621	0.512
Sb03g029520.1	Sb04g005010.1	4558.Sb03g029520.1	4558.Sb04g005010.1	0	0	0	0	0	0	0	0.524	0.524
Sb03g029520.1	Sb06g027900.1	4558.Sb03g029520.1	4558.Sb06g027900.1	0	0	0	0	0	0	0	0.524	0.524
Sb03g029520.1	Sb06g014960.1	4558.Sb03g029520.1	4558.Sb06g014960.1	0	0	0	0	0	0	0	0.593	0.593
Sb03g029520.1	Sb06g014930.1	4558.Sb03g029520.1	4558.Sb06g014930.1	0	0	0	0	0	0	0	0.664	0.664
Sb03g029520.1	Sb03g044790.1	4558.Sb03g029520.1	4558.Sb03g044790.1	0	0	0	0	0	0	0	0.688	0.688
Sb03g033010.1	Sb01g007830.1	4558.Sb03g033010.1	4558.Sb01g007830.1	0	0	0	0	0	0.11	0	0.548	0.58
Sb03g033010.1	Sb01g036050.1	4558.Sb03g033010.1	4558.Sb01g036050.1	0	0	0	0	0	0	0	0.441	0.441
Sb03g033010.1	Sb02g004160.1	4558.Sb03g033010.1	4558.Sb02g004160.1	0	0	0	0.872	0.053	0.455	0	0.621	0.503
Sb03g033010.1	Sb02g020740.1	4558.Sb03g033010.1	4558.Sb02g020740.1	0	0	0	0	0	0.11	0	0.5	0.535
Sb03g033010.1	Sb02g023620.1	4558.Sb03g033010.1	4558.Sb02g023620.1	0	0	0	0	0	0	0	0.582	0.582
Sb03g033010.1	Sb02g042930.1	4558.Sb03g033010.1	4558.Sb02g042930.1	0	0	0	0	0	0	0	0.441	0.441
Sb03g033010.1	Sb03g029520.1	4558.Sb03g033010.1	4558.Sb03g029520.1	0	0	0	0.874	0.053	0.455	0	0.621	0.502
Sb03g033010.1	Sb10g009770.1	4558.Sb03g033010.1	4558.Sb10g009770.1	0	0	0	0	0.043	0	0	0.617	0.617
Sb03g033010.1	Sb10g024660.1	4558.Sb03g033010.1	4558.Sb10g024660.1	0	0	0	0	0.043	0	0	0.617	0.617
Sb03g033010.1	Sb04g029030.1	4558.Sb03g033010.1	4558.Sb04g029030.1	0	0	0	0	0.043	0	0	0.617	0.617
Sb03g033010.1	Sb08g021840.1	4558.Sb03g033010.1	4558.Sb08g021840.1	0	0	0	0	0	0	0	0.733	0.733
Sb03g034980.1	Sb02g023620.1	4558.Sb03g034980.1	4558.Sb02g023620.1	0	0	0	0	0	0	0	0.454	0.454
Sb03g034980.1	Sb09g021160.1	4558.Sb03g034980.1	4558.Sb09g021160.1	0	0	0	0.934	0.05	0.455	0	0.13	0.463
Sb03g034980.1	Sb09g021190.1	4558.Sb03g034980.1	4558.Sb09g021190.1	0	0	0	0.926	0.05	0.455	0	0.13	0.463
Sb03g034980.1	Sb09g021210.1	4558.Sb03g034980.1	4558.Sb09g021210.1	0	0	0	0.931	0.05	0.455	0	0.13	0.463
Sb03g034980.1	Sb08g021840.1	4558.Sb03g034980.1	4558.Sb08g021840.1	0	0	0	0	0	0	0	0.655	0.655
Sb03g044790.1	Sb01g007830.1	4558.Sb03g044790.1	4558.Sb01g007830.1	0	0	0	0	0	0	0	0.545	0.545
Sb03g044790.1	Sb02g004160.1	4558.Sb03g044790.1	4558.Sb02g004160.1	0	0	0	0	0	0	0	0.476	0.476
Sb03g044790.1	Sb03g012590.1	4558.Sb03g044790.1	4558.Sb03g012590.1	0.08	0	0	0	0	0	0	0.545	0.563
Sb03g044790.1	Sb03g029520.1	4558.Sb03g044790.1	4558.Sb03g029520.1	0	0	0	0	0	0	0	0.688	0.688
Sb03g044790.1	Sb10g008960.1	4558.Sb03g044790.1	4558.Sb10g008960.1	0	0	0	0	0	0	0	0.617	0.617
Sb03g045180.1	Sb03g012590.1	4558.Sb03g045180.1	4558.Sb03g012590.1	0.08	0	0	0	0	0	0	0.381	0.406
Sb03g045180.1	Sb08g021840.1	4558.Sb03g045180.1	4558.Sb08g021840.1	0	0	0	0	0.05	0	0	0.472	0.476
Sb04g005010.1	Sb01g007830.1	4558.Sb04g005010.1	4558.Sb01g007830.1	0	0	0	0	0	0.119	0	0.479	0.521
Sb04g005010.1	Sb01g036050.1	4558.Sb04g005010.1	4558.Sb01g036050.1	0.08	0	0	0	0	0	0	0.473	0.494
Sb04g005010.1	Sb02g004160.1	4558.Sb04g005010.1	4558.Sb02g004160.1	0	0	0	0	0	0	0	0.524	0.524
Sb04g005010.1	Sb02g020740.1	4558.Sb04g005010.1	4558.Sb02g020740.1	0	0	0	0	0	0.119	0	0.627	0.657
Sb04g005010.1	Sb02g023620.1	4558.Sb04g005010.1	4558.Sb02g023620.1	0.08	0	0	0	0	0	0	0.745	0.755
Sb04g005010.1	Sb02g042930.1	4558.Sb04g005010.1	4558.Sb02g042930.1	0.08	0	0	0	0	0	0	0.473	0.494
Sb04g005010.1	Sb03g029520.1	4558.Sb04g005010.1	4558.Sb03g029520.1	0	0	0	0	0	0	0	0.524	0.524
Sb04g005010.1	Sb06g033310.1	4558.Sb04g005010.1	4558.Sb06g033310.1	0.08	0	0	0	0	0.058	0	0.386	0.421
Sb04g005010.1	Sb08g021840.1	4558.Sb04g005010.1	4558.Sb08g021840.1	0.08	0	0	0	0	0.058	0	0.523	0.55
Sb04g005010.1	Sb10g008960.1	4558.Sb04g005010.1	4558.Sb10g008960.1	0	0	0	0	0	0	0	0.618	0.618
Sb04g005010.1	Sb04g021210.1	4558.Sb04g005010.1	4558.Sb04g021210.1	0.08	0	0	0	0	0	0	0.619	0.634
Sb04g005010.1	Sb04g008780.1	4558.Sb04g005010.1	4558.Sb04g008780.1	0	0	0	0	0	0	0	0.661	0.661
Sb04g008780.1	Sb02g023620.1	4558.Sb04g008780.1	4558.Sb02g023620.1	0	0	0	0	0	0	0	0.454	0.454
Sb04g008780.1	Sb04g005010.1	4558.Sb04g008780.1	4558.Sb04g005010.1	0	0	0	0	0	0	0	0.661	0.661
Sb04g008780.1	Sb09g021210.1	4558.Sb04g008780.1	4558.Sb09g021210.1	0	0	0	0.894	0.05	0.455	0	0.13	0.465
Sb04g008780.1	Sb09g021160.1	4558.Sb04g008780.1	4558.Sb09g021160.1	0	0	0	0.894	0.05	0.455	0	0.13	0.465
Sb04g008780.1	Sb09g021190.1	4558.Sb04g008780.1	4558.Sb09g021190.1	0	0	0	0.884	0.05	0.455	0	0.13	0.465
Sb04g008780.1	Sb04g021210.1	4558.Sb04g008780.1	4558.Sb04g021210.1	0	0	0	0	0	0	0	0.622	0.622
Sb04g008780.1	Sb08g021840.1	4558.Sb04g008780.1	4558.Sb08g021840.1	0	0	0	0	0	0	0	0.655	0.655
Sb04g021210.1	Sb02g004160.1	4558.Sb04g021210.1	4558.Sb02g004160.1	0	0	0	0	0	0	0	0.476	0.476
Sb04g021210.1	Sb03g029520.1	4558.Sb04g021210.1	4558.Sb03g029520.1	0	0	0	0	0	0	0	0.476	0.476
Sb04g021210.1	Sb04g005010.1	4558.Sb04g021210.1	4558.Sb04g005010.1	0.08	0	0	0	0	0	0	0.619	0.634
Sb04g021210.1	Sb04g008780.1	4558.Sb04g021210.1	4558.Sb04g008780.1	0	0	0	0	0	0	0	0.622	0.622
Sb04g021210.1	Sb06g033310.1	4558.Sb04g021210.1	4558.Sb06g033310.1	0	0	0	0	0	0	0	0.545	0.545
Sb04g021210.1	Sb10g008960.1	4558.Sb04g021210.1	4558.Sb10g008960.1	0	0	0	0	0	0	0	0.617	0.617
Sb04g024100.1	Sb01g007830.1	4558.Sb04g024100.1	4558.Sb01g007830.1	0	0	0	0	0	0.11	0	0.548	0.58
Sb04g024100.1	Sb01g036050.1	4558.Sb04g024100.1	4558.Sb01g036050.1	0	0	0	0	0	0	0	0.441	0.441
Sb04g024100.1	Sb02g004160.1	4558.Sb04g024100.1	4558.Sb02g004160.1	0	0	0	0.829	0.053	0.455	0	0.621	0.517
Sb04g024100.1	Sb02g020740.1	4558.Sb04g024100.1	4558.Sb02g020740.1	0	0	0	0	0	0.11	0	0.5	0.535
Sb04g024100.1	Sb02g023620.1	4558.Sb04g024100.1	4558.Sb02g023620.1	0	0	0	0	0	0	0	0.582	0.582
Sb04g024100.1	Sb02g042930.1	4558.Sb04g024100.1	4558.Sb02g042930.1	0	0	0	0	0	0	0	0.441	0.441
Sb04g024100.1	Sb03g029520.1	4558.Sb04g024100.1	4558.Sb03g029520.1	0	0	0	0.845	0.053	0.455	0	0.621	0.512
Sb04g024100.1	Sb10g009770.1	4558.Sb04g024100.1	4558.Sb10g009770.1	0	0	0	0	0.043	0	0	0.617	0.617
Sb04g024100.1	Sb10g024660.1	4558.Sb04g024100.1	4558.Sb10g024660.1	0	0	0	0	0.043	0	0	0.617	0.617
Sb04g024100.1	Sb04g029030.1	4558.Sb04g024100.1	4558.Sb04g029030.1	0	0	0	0	0.043	0	0	0.617	0.617
Sb04g024100.1	Sb08g021840.1	4558.Sb04g024100.1	4558.Sb08g021840.1	0	0	0	0	0	0	0	0.733	0.733
Sb04g029030.1	Sb03g033010.1	4558.Sb04g029030.1	4558.Sb03g033010.1	0	0	0	0	0.043	0	0	0.617	0.617
Sb04g029030.1	Sb04g024100.1	4558.Sb04g029030.1	4558.Sb04g024100.1	0	0	0	0	0.043	0	0	0.617	0.617
Sb04g029030.1	Sb08g021840.1	4558.Sb04g029030.1	4558.Sb08g021840.1	0	0	0	0	0	0	0	0.542	0.542
Sb04g029030.1	Sb10g008960.1	4558.Sb04g029030.1	4558.Sb10g008960.1	0	0	0	0	0	0	0	0.558	0.558
Sb06g014930.1	Sb02g004160.1	4558.Sb06g014930.1	4558.Sb02g004160.1	0	0	0	0	0	0	0	0.476	0.476
Sb06g014930.1	Sb03g012590.1	4558.Sb06g014930.1	4558.Sb03g012590.1	0.08	0	0	0	0	0	0	0.675	0.688
Sb06g014930.1	Sb03g029520.1	4558.Sb06g014930.1	4558.Sb03g029520.1	0	0	0	0	0	0	0	0.664	0.664
Sb06g014930.1	Sb10g008960.1	4558.Sb06g014930.1	4558.Sb10g008960.1	0	0	0	0	0	0	0	0.617	0.617
Sb06g014960.1	Sb02g004160.1	4558.Sb06g014960.1	4558.Sb02g004160.1	0	0	0	0	0	0	0	0.476	0.476
Sb06g014960.1	Sb03g012590.1	4558.Sb06g014960.1	4558.Sb03g012590.1	0.08	0	0	0	0	0	0	0.601	0.617
Sb06g014960.1	Sb03g029520.1	4558.Sb06g014960.1	4558.Sb03g029520.1	0	0	0	0	0	0	0	0.593	0.593
Sb06g014960.1	Sb10g008960.1	4558.Sb06g014960.1	4558.Sb10g008960.1	0	0	0	0	0	0	0	0.617	0.617
Sb06g027900.1	Sb01g007830.1	4558.Sb06g027900.1	4558.Sb01g007830.1	0	0	0	0	0	0.119	0	0.479	0.521
Sb06g027900.1	Sb01g036050.1	4558.Sb06g027900.1	4558.Sb01g036050.1	0.08	0	0	0	0	0	0	0.473	0.494
Sb06g027900.1	Sb02g004160.1	4558.Sb06g027900.1	4558.Sb02g004160.1	0	0	0	0	0	0	0	0.524	0.524
Sb06g027900.1	Sb02g020740.1	4558.Sb06g027900.1	4558.Sb02g020740.1	0	0	0	0	0	0.119	0	0.627	0.657
Sb06g027900.1	Sb02g023620.1	4558.Sb06g027900.1	4558.Sb02g023620.1	0.08	0	0	0	0	0	0	0.745	0.755
Sb06g027900.1	Sb02g042930.1	4558.Sb06g027900.1	4558.Sb02g042930.1	0.08	0	0	0	0	0	0	0.473	0.494
Sb06g027900.1	Sb03g029520.1	4558.Sb06g027900.1	4558.Sb03g029520.1	0	0	0	0	0	0	0	0.524	0.524
Sb06g027900.1	Sb06g033310.1	4558.Sb06g027900.1	4558.Sb06g033310.1	0.08	0	0	0	0	0.058	0	0.386	0.421
Sb06g027900.1	Sb08g021840.1	4558.Sb06g027900.1	4558.Sb08g021840.1	0.08	0	0	0	0	0.058	0	0.523	0.55
Sb06g027900.1	Sb10g008960.1	4558.Sb06g027900.1	4558.Sb10g008960.1	0	0	0	0	0	0	0	0.618	0.618
Sb06g027900.1	Sb07g022685.1	4558.Sb06g027900.1	4558.Sb07g022685.1	0.08	0	0	0	0	0	0	0.619	0.634
Sb06g028380.1	Sb02g020740.1	4558.Sb06g028380.1	4558.Sb02g020740.1	0	0	0	0	0	0	0	0.536	0.536
Sb06g028380.1	Sb03g012590.1	4558.Sb06g028380.1	4558.Sb03g012590.1	0.08	0	0	0	0	0	0	0.382	0.407
Sb06g028380.1	Sb06g033310.1	4558.Sb06g028380.1	4558.Sb06g033310.1	0	0	0	0	0	0	0	0.547	0.547
Sb06g028380.1	Sb09g021160.1	4558.Sb06g028380.1	4558.Sb09g021160.1	0	0	0	0	0	0	0	0.608	0.608
Sb06g028380.1	Sb09g021190.1	4558.Sb06g028380.1	4558.Sb09g021190.1	0	0	0	0	0	0	0	0.608	0.608
Sb06g028380.1	Sb09g021210.1	4558.Sb06g028380.1	4558.Sb09g021210.1	0	0	0	0	0	0	0	0.608	0.608
Sb06g033310.1	Sb01g015990.1	4558.Sb06g033310.1	4558.Sb01g015990.1	0	0	0	0	0	0	0	0.535	0.535
Sb06g033310.1	Sb01g036050.1	4558.Sb06g033310.1	4558.Sb01g036050.1	0	0	0	0	0	0	0	0.618	0.618
Sb06g033310.1	Sb02g000340.1	4558.Sb06g033310.1	4558.Sb02g000340.1	0	0	0	0	0	0	0	0.619	0.619
Sb06g033310.1	Sb02g011240.1	4558.Sb06g033310.1	4558.Sb02g011240.1	0	0	0	0	0	0	0	0.547	0.547
Sb06g033310.1	Sb02g020740.1	4558.Sb06g033310.1	4558.Sb02g020740.1	0	0	0	0	0.042	0	0	0.599	0.599
Sb06g033310.1	Sb02g023620.1	4558.Sb06g033310.1	4558.Sb02g023620.1	0	0	0	0	0.042	0	0	0.453	0.453
Sb06g033310.1	Sb02g042930.1	4558.Sb06g033310.1	4558.Sb02g042930.1	0	0	0	0	0	0	0	0.401	0.4
Sb06g033310.1	Sb03g012590.1	4558.Sb06g033310.1	4558.Sb03g012590.1	0.08	0	0	0	0	0.058	0	0.386	0.421
Sb06g033310.1	Sb04g005010.1	4558.Sb06g033310.1	4558.Sb04g005010.1	0.08	0	0	0	0	0.058	0	0.386	0.421
Sb06g033310.1	Sb04g021210.1	4558.Sb06g033310.1	4558.Sb04g021210.1	0	0	0	0	0	0	0	0.545	0.545
Sb06g033310.1	Sb06g027900.1	4558.Sb06g033310.1	4558.Sb06g027900.1	0.08	0	0	0	0	0.058	0	0.386	0.421
Sb06g033310.1	Sb06g028380.1	4558.Sb06g033310.1	4558.Sb06g028380.1	0	0	0	0	0	0	0	0.547	0.547
Sb06g033310.1	Sb10g008960.1	4558.Sb06g033310.1	4558.Sb10g008960.1	0	0	0	0	0	0	0	0.453	0.453
Sb06g033310.1	Sb07g006000.1	4558.Sb06g033310.1	4558.Sb07g006000.1	0	0	0	0	0	0	0	0.547	0.547
Sb07g006000.1	Sb02g020740.1	4558.Sb07g006000.1	4558.Sb02g020740.1	0	0	0	0	0	0	0	0.536	0.536
Sb07g006000.1	Sb06g033310.1	4558.Sb07g006000.1	4558.Sb06g033310.1	0	0	0	0	0	0	0	0.547	0.547
Sb07g006000.1	Sb09g021190.1	4558.Sb07g006000.1	4558.Sb09g021190.1	0	0	0	0	0	0	0	0.608	0.608
Sb07g006000.1	Sb09g021210.1	4558.Sb07g006000.1	4558.Sb09g021210.1	0	0	0	0	0	0	0	0.608	0.608
Sb07g006000.1	Sb09g021160.1	4558.Sb07g006000.1	4558.Sb09g021160.1	0	0	0	0	0	0	0	0.608	0.608
Sb07g022685.1	Sb01g007830.1	4558.Sb07g022685.1	4558.Sb01g007830.1	0	0	0	0	0	0	0	0.535	0.535
Sb07g022685.1	Sb02g004160.1	4558.Sb07g022685.1	4558.Sb02g004160.1	0	0	0	0	0	0	0	0.442	0.442
Sb07g022685.1	Sb03g012590.1	4558.Sb07g022685.1	4558.Sb03g012590.1	0.08	0	0	0	0	0	0	0.385	0.41
Sb07g022685.1	Sb03g029520.1	4558.Sb07g022685.1	4558.Sb03g029520.1	0	0	0	0	0	0	0	0.442	0.442
Sb07g022685.1	Sb06g027900.1	4558.Sb07g022685.1	4558.Sb06g027900.1	0.08	0	0	0	0	0	0	0.619	0.634
Sb07g022685.1	Sb09g021190.1	4558.Sb07g022685.1	4558.Sb09g021190.1	0	0	0	0	0	0	0	0.453	0.453
Sb07g022685.1	Sb09g021210.1	4558.Sb07g022685.1	4558.Sb09g021210.1	0	0	0	0	0	0	0	0.453	0.453
Sb07g022685.1	Sb09g021160.1	4558.Sb07g022685.1	4558.Sb09g021160.1	0	0	0	0	0	0	0	0.453	0.453
Sb07g022685.1	Sb08g021840.1	4558.Sb07g022685.1	4558.Sb08g021840.1	0	0	0	0	0	0	0	0.509	0.509
Sb07g027710.1	Sb01g007830.1	4558.Sb07g027710.1	4558.Sb01g007830.1	0	0	0	0	0	0	0	0.523	0.523
Sb07g027710.1	Sb02g004160.1	4558.Sb07g027710.1	4558.Sb02g004160.1	0	0	0	0	0	0	0	0.442	0.442
Sb07g027710.1	Sb03g029520.1	4558.Sb07g027710.1	4558.Sb03g029520.1	0	0	0	0	0	0	0	0.442	0.442
Sb07g027710.1	Sb09g021190.1	4558.Sb07g027710.1	4558.Sb09g021190.1	0	0	0	0	0	0	0	0.415	0.414
Sb07g027710.1	Sb09g021210.1	4558.Sb07g027710.1	4558.Sb09g021210.1	0	0	0	0	0	0	0	0.415	0.414
Sb07g027710.1	Sb09g021160.1	4558.Sb07g027710.1	4558.Sb09g021160.1	0	0	0	0	0	0	0	0.415	0.414
Sb07g027710.1	Sb08g021840.1	4558.Sb07g027710.1	4558.Sb08g021840.1	0	0	0	0	0	0	0	0.509	0.509
Sb08g021840.1	Sb02g020740.1	4558.Sb08g021840.1	4558.Sb02g020740.1	0	0	0	0	0.042	0	0	0.688	0.688
Sb08g021840.1	Sb02g023620.1	4558.Sb08g021840.1	4558.Sb02g023620.1	0	0	0	0	0.051	0	0	0.622	0.625
Sb08g021840.1	Sb02g026170.1	4558.Sb08g021840.1	4558.Sb02g026170.1	0	0	0	0	0	0	0	0.509	0.509
Sb08g021840.1	Sb02g042430.1	4558.Sb08g021840.1	4558.Sb02g042430.1	0	0	0	0	0.05	0	0	0.472	0.476
Sb08g021840.1	Sb03g012590.1	4558.Sb08g021840.1	4558.Sb03g012590.1	0.08	0	0	0	0	0.058	0	0.523	0.55
Sb08g021840.1	Sb03g015020.1	4558.Sb08g021840.1	4558.Sb03g015020.1	0	0	0	0	0.05	0	0	0.472	0.476
Sb08g021840.1	Sb03g015030.1	4558.Sb08g021840.1	4558.Sb03g015030.1	0	0	0	0	0.05	0	0	0.472	0.476
Sb08g021840.1	Sb03g033010.1	4558.Sb08g021840.1	4558.Sb03g033010.1	0	0	0	0	0	0	0	0.733	0.733
Sb08g021840.1	Sb03g034980.1	4558.Sb08g021840.1	4558.Sb03g034980.1	0	0	0	0	0	0	0	0.655	0.655
Sb08g021840.1	Sb03g045180.1	4558.Sb08g021840.1	4558.Sb03g045180.1	0	0	0	0	0.05	0	0	0.472	0.476
Sb08g021840.1	Sb04g005010.1	4558.Sb08g021840.1	4558.Sb04g005010.1	0.08	0	0	0	0	0.058	0	0.523	0.55
Sb08g021840.1	Sb04g008780.1	4558.Sb08g021840.1	4558.Sb04g008780.1	0	0	0	0	0	0	0	0.655	0.655
Sb08g021840.1	Sb04g024100.1	4558.Sb08g021840.1	4558.Sb04g024100.1	0	0	0	0	0	0	0	0.733	0.733
Sb08g021840.1	Sb04g029030.1	4558.Sb08g021840.1	4558.Sb04g029030.1	0	0	0	0	0	0	0	0.542	0.542
Sb08g021840.1	Sb06g027900.1	4558.Sb08g021840.1	4558.Sb06g027900.1	0.08	0	0	0	0	0.058	0	0.523	0.55
Sb08g021840.1	Sb07g022685.1	4558.Sb08g021840.1	4558.Sb07g022685.1	0	0	0	0	0	0	0	0.509	0.509
Sb08g021840.1	Sb07g027710.1	4558.Sb08g021840.1	4558.Sb07g027710.1	0	0	0	0	0	0	0	0.509	0.509
Sb08g021840.1	Sb10g024660.1	4558.Sb08g021840.1	4558.Sb10g024660.1	0	0	0	0	0	0	0	0.542	0.542
Sb08g021840.1	Sb10g009770.1	4558.Sb08g021840.1	4558.Sb10g009770.1	0	0	0	0	0	0	0	0.542	0.542
Sb08g021840.1	Sb09g021210.1	4558.Sb08g021840.1	4558.Sb09g021210.1	0	0	0	0	0.104	0	0	0.54	0.57
Sb08g021840.1	Sb09g021160.1	4558.Sb08g021840.1	4558.Sb09g021160.1	0	0	0	0	0.104	0	0	0.54	0.57
Sb08g021840.1	Sb09g021190.1	4558.Sb08g021840.1	4558.Sb09g021190.1	0	0	0	0	0.104	0	0	0.54	0.57
Sb09g021160.1	Sb01g007830.1	4558.Sb09g021160.1	4558.Sb01g007830.1	0	0	0	0	0	0.11	0	0.506	0.541
Sb09g021160.1	Sb01g036050.1	4558.Sb09g021160.1	4558.Sb01g036050.1	0	0	0	0	0	0	0	0.559	0.559
Sb09g021160.1	Sb02g011240.1	4558.Sb09g021160.1	4558.Sb02g011240.1	0	0	0	0	0	0	0	0.608	0.608
Sb09g021160.1	Sb02g020740.1	4558.Sb09g021160.1	4558.Sb02g020740.1	0	0	0	0	0	0.11	0	0.386	0.43
Sb09g021160.1	Sb02g023620.1	4558.Sb09g021160.1	4558.Sb02g023620.1	0	0	0	0	0.05	0	0	0.548	0.552
Sb09g021160.1	Sb02g026170.1	4558.Sb09g021160.1	4558.Sb02g026170.1	0	0	0	0	0	0	0	0.415	0.414
Sb09g021160.1	Sb02g042930.1	4558.Sb09g021160.1	4558.Sb02g042930.1	0	0	0	0	0	0	0	0.675	0.675
Sb09g021160.1	Sb03g034980.1	4558.Sb09g021160.1	4558.Sb03g034980.1	0	0	0	0.934	0.05	0.455	0	0.13	0.463
Sb09g021160.1	Sb04g008780.1	4558.Sb09g021160.1	4558.Sb04g008780.1	0	0	0	0.894	0.05	0.455	0	0.13	0.465
Sb09g021160.1	Sb06g028380.1	4558.Sb09g021160.1	4558.Sb06g028380.1	0	0	0	0	0	0	0	0.608	0.608
Sb09g021160.1	Sb07g006000.1	4558.Sb09g021160.1	4558.Sb07g006000.1	0	0	0	0	0	0	0	0.608	0.608
Sb09g021160.1	Sb07g022685.1	4558.Sb09g021160.1	4558.Sb07g022685.1	0	0	0	0	0	0	0	0.453	0.453
Sb09g021160.1	Sb07g027710.1	4558.Sb09g021160.1	4558.Sb07g027710.1	0	0	0	0	0	0	0	0.415	0.414
Sb09g021160.1	Sb08g021840.1	4558.Sb09g021160.1	4558.Sb08g021840.1	0	0	0	0	0.104	0	0	0.54	0.57
Sb09g021160.1	Sb10g009770.1	4558.Sb09g021160.1	4558.Sb10g009770.1	0	0	0	0	0	0	0	0.451	0.451
Sb09g021190.1	Sb01g007830.1	4558.Sb09g021190.1	4558.Sb01g007830.1	0	0	0	0	0	0.11	0	0.506	0.541
Sb09g021190.1	Sb01g036050.1	4558.Sb09g021190.1	4558.Sb01g036050.1	0	0	0	0	0	0	0	0.559	0.559
Sb09g021190.1	Sb02g011240.1	4558.Sb09g021190.1	4558.Sb02g011240.1	0	0	0	0	0	0	0	0.608	0.608
Sb09g021190.1	Sb02g020740.1	4558.Sb09g021190.1	4558.Sb02g020740.1	0	0	0	0	0	0.11	0	0.386	0.43
Sb09g021190.1	Sb02g023620.1	4558.Sb09g021190.1	4558.Sb02g023620.1	0	0	0	0	0.05	0	0	0.548	0.552
Sb09g021190.1	Sb02g026170.1	4558.Sb09g021190.1	4558.Sb02g026170.1	0	0	0	0	0	0	0	0.415	0.414
Sb09g021190.1	Sb02g042930.1	4558.Sb09g021190.1	4558.Sb02g042930.1	0	0	0	0	0	0	0	0.675	0.675
Sb09g021190.1	Sb03g034980.1	4558.Sb09g021190.1	4558.Sb03g034980.1	0	0	0	0.926	0.05	0.455	0	0.13	0.463
Sb09g021190.1	Sb04g008780.1	4558.Sb09g021190.1	4558.Sb04g008780.1	0	0	0	0.884	0.05	0.455	0	0.13	0.465
Sb09g021190.1	Sb06g028380.1	4558.Sb09g021190.1	4558.Sb06g028380.1	0	0	0	0	0	0	0	0.608	0.608
Sb09g021190.1	Sb07g006000.1	4558.Sb09g021190.1	4558.Sb07g006000.1	0	0	0	0	0	0	0	0.608	0.608
Sb09g021190.1	Sb07g022685.1	4558.Sb09g021190.1	4558.Sb07g022685.1	0	0	0	0	0	0	0	0.453	0.453
Sb09g021190.1	Sb07g027710.1	4558.Sb09g021190.1	4558.Sb07g027710.1	0	0	0	0	0	0	0	0.415	0.414
Sb09g021190.1	Sb08g021840.1	4558.Sb09g021190.1	4558.Sb08g021840.1	0	0	0	0	0.104	0	0	0.54	0.57
Sb09g021190.1	Sb10g009770.1	4558.Sb09g021190.1	4558.Sb10g009770.1	0	0	0	0	0	0	0	0.451	0.451
Sb09g021210.1	Sb01g007830.1	4558.Sb09g021210.1	4558.Sb01g007830.1	0	0	0	0	0	0.11	0	0.506	0.541
Sb09g021210.1	Sb01g036050.1	4558.Sb09g021210.1	4558.Sb01g036050.1	0	0	0	0	0	0	0	0.559	0.559
Sb09g021210.1	Sb02g011240.1	4558.Sb09g021210.1	4558.Sb02g011240.1	0	0	0	0	0	0	0	0.608	0.608
Sb09g021210.1	Sb02g020740.1	4558.Sb09g021210.1	4558.Sb02g020740.1	0	0	0	0	0	0.11	0	0.386	0.43
Sb09g021210.1	Sb02g023620.1	4558.Sb09g021210.1	4558.Sb02g023620.1	0	0	0	0	0.05	0	0	0.548	0.552
Sb09g021210.1	Sb02g026170.1	4558.Sb09g021210.1	4558.Sb02g026170.1	0	0	0	0	0	0	0	0.415	0.414
Sb09g021210.1	Sb02g042930.1	4558.Sb09g021210.1	4558.Sb02g042930.1	0	0	0	0	0	0	0	0.675	0.675
Sb09g021210.1	Sb03g034980.1	4558.Sb09g021210.1	4558.Sb03g034980.1	0	0	0	0.931	0.05	0.455	0	0.13	0.463
Sb09g021210.1	Sb04g008780.1	4558.Sb09g021210.1	4558.Sb04g008780.1	0	0	0	0.894	0.05	0.455	0	0.13	0.465
Sb09g021210.1	Sb06g028380.1	4558.Sb09g021210.1	4558.Sb06g028380.1	0	0	0	0	0	0	0	0.608	0.608
Sb09g021210.1	Sb07g006000.1	4558.Sb09g021210.1	4558.Sb07g006000.1	0	0	0	0	0	0	0	0.608	0.608
Sb09g021210.1	Sb07g022685.1	4558.Sb09g021210.1	4558.Sb07g022685.1	0	0	0	0	0	0	0	0.453	0.453
Sb09g021210.1	Sb07g027710.1	4558.Sb09g021210.1	4558.Sb07g027710.1	0	0	0	0	0	0	0	0.415	0.414
Sb09g021210.1	Sb08g021840.1	4558.Sb09g021210.1	4558.Sb08g021840.1	0	0	0	0	0.104	0	0	0.54	0.57
Sb09g021210.1	Sb10g009770.1	4558.Sb09g021210.1	4558.Sb10g009770.1	0	0	0	0	0	0	0	0.451	0.451
Sb10g008960.1	Sb01g007830.1	4558.Sb10g008960.1	4558.Sb01g007830.1	0	0	0	0	0	0.11	0	0.541	0.574
Sb10g008960.1	Sb01g015970.1	4558.Sb10g008960.1	4558.Sb01g015970.1	0	0	0	0	0	0	0	0.617	0.617
Sb10g008960.1	Sb01g015990.1	4558.Sb10g008960.1	4558.Sb01g015990.1	0	0	0	0	0	0	0	0.617	0.617
Sb10g008960.1	Sb01g016010.1	4558.Sb10g008960.1	4558.Sb01g016010.1	0	0	0	0	0	0	0	0.617	0.617
Sb10g008960.1	Sb01g036050.1	4558.Sb10g008960.1	4558.Sb01g036050.1	0	0	0	0	0	0	0	0.508	0.508
Sb10g008960.1	Sb02g000340.1	4558.Sb10g008960.1	4558.Sb02g000340.1	0	0	0	0	0	0	0	0.617	0.617
Sb10g008960.1	Sb02g020740.1	4558.Sb10g008960.1	4558.Sb02g020740.1	0	0	0	0	0	0.11	0	0.595	0.624
Sb10g008960.1	Sb02g023620.1	4558.Sb10g008960.1	4558.Sb02g023620.1	0	0	0	0	0	0	0	0.588	0.588
Sb10g008960.1	Sb02g034330.1	4558.Sb10g008960.1	4558.Sb02g034330.1	0	0	0	0	0	0	0	0.448	0.448
Sb10g008960.1	Sb02g042930.1	4558.Sb10g008960.1	4558.Sb02g042930.1	0	0	0	0	0	0	0	0.508	0.508
Sb10g008960.1	Sb03g012590.1	4558.Sb10g008960.1	4558.Sb03g012590.1	0	0	0	0	0	0	0	0.618	0.618
Sb10g008960.1	Sb03g044790.1	4558.Sb10g008960.1	4558.Sb03g044790.1	0	0	0	0	0	0	0	0.617	0.617
Sb10g008960.1	Sb04g005010.1	4558.Sb10g008960.1	4558.Sb04g005010.1	0	0	0	0	0	0	0	0.618	0.618
Sb10g008960.1	Sb04g021210.1	4558.Sb10g008960.1	4558.Sb04g021210.1	0	0	0	0	0	0	0	0.617	0.617
Sb10g008960.1	Sb04g029030.1	4558.Sb10g008960.1	4558.Sb04g029030.1	0	0	0	0	0	0	0	0.558	0.558
Sb10g008960.1	Sb06g014930.1	4558.Sb10g008960.1	4558.Sb06g014930.1	0	0	0	0	0	0	0	0.617	0.617
Sb10g008960.1	Sb06g014960.1	4558.Sb10g008960.1	4558.Sb06g014960.1	0	0	0	0	0	0	0	0.617	0.617
Sb10g008960.1	Sb06g027900.1	4558.Sb10g008960.1	4558.Sb06g027900.1	0	0	0	0	0	0	0	0.618	0.618
Sb10g008960.1	Sb06g033310.1	4558.Sb10g008960.1	4558.Sb06g033310.1	0	0	0	0	0	0	0	0.453	0.453
Sb10g008960.1	Sb10g009770.1	4558.Sb10g008960.1	4558.Sb10g009770.1	0	0	0	0	0	0	0	0.558	0.558
Sb10g008960.1	Sb10g024660.1	4558.Sb10g008960.1	4558.Sb10g024660.1	0	0	0	0	0	0	0	0.558	0.558
Sb10g008960.1	Sb10g026960.1	4558.Sb10g008960.1	4558.Sb10g026960.1	0	0	0	0	0	0	0	0.659	0.659
Sb10g009770.1	Sb03g033010.1	4558.Sb10g009770.1	4558.Sb03g033010.1	0	0	0	0	0.043	0	0	0.617	0.617
Sb10g009770.1	Sb04g024100.1	4558.Sb10g009770.1	4558.Sb04g024100.1	0	0	0	0	0.043	0	0	0.617	0.617
Sb10g009770.1	Sb08g021840.1	4558.Sb10g009770.1	4558.Sb08g021840.1	0	0	0	0	0	0	0	0.542	0.542
Sb10g009770.1	Sb09g021160.1	4558.Sb10g009770.1	4558.Sb09g021160.1	0	0	0	0	0	0	0	0.451	0.451
Sb10g009770.1	Sb09g021190.1	4558.Sb10g009770.1	4558.Sb09g021190.1	0	0	0	0	0	0	0	0.451	0.451
Sb10g009770.1	Sb09g021210.1	4558.Sb10g009770.1	4558.Sb09g021210.1	0	0	0	0	0	0	0	0.451	0.451
Sb10g009770.1	Sb10g008960.1	4558.Sb10g009770.1	4558.Sb10g008960.1	0	0	0	0	0	0	0	0.558	0.558
Sb10g024660.1	Sb01g007830.1	4558.Sb10g024660.1	4558.Sb01g007830.1	0	0	0	0	0	0	0	0.536	0.536
Sb10g024660.1	Sb03g033010.1	4558.Sb10g024660.1	4558.Sb03g033010.1	0	0	0	0	0.043	0	0	0.617	0.617
Sb10g024660.1	Sb04g024100.1	4558.Sb10g024660.1	4558.Sb04g024100.1	0	0	0	0	0.043	0	0	0.617	0.617
Sb10g024660.1	Sb08g021840.1	4558.Sb10g024660.1	4558.Sb08g021840.1	0	0	0	0	0	0	0	0.542	0.542
Sb10g024660.1	Sb10g008960.1	4558.Sb10g024660.1	4558.Sb10g008960.1	0	0	0	0	0	0	0	0.558	0.558
Sb10g026960.1	Sb02g020740.1	4558.Sb10g026960.1	4558.Sb02g020740.1	0	0	0	0	0	0	0	0.619	0.619
Sb10g026960.1	Sb10g008960.1	4558.Sb10g026960.1	4558.Sb10g008960.1	0	0	0	0	0	0	0	0.659	0.659
Sb10g029000.1	Sb01g007830.1	4558.Sb10g029000.1	4558.Sb01g007830.1	0	0	0	0	0	0.119	0	0.479	0.521
Sb10g029000.1	Sb02g020740.1	4558.Sb10g029000.1	4558.Sb02g020740.1	0	0	0	0	0	0.119	0	0.479	0.521
