# Supplementary material for: Genome-wide identification and multiple abiotic stress transcript profiling of potassium transport gene homologs in Sorghum bicolor
Source: Front Plant Sci. 2022 Sep 2;13:965530. doi: 10.3389/fpls.2022.965530 (PMC9478208; doi:10.3389/fpls.2022.965530)
Supplement: Supplementary Table 9 — List of K+ transport genes from Sorghum bicolor, Oryza sativa, and Arabidopsis thaliana used for construction of phylogenetic tree. [file Table_9.XLS]

## Sheet: Phylogeny
Gene	Sequence
>SbHAK1	ATGTCGTCGTCGCTGGAGGTGGACAACCCCGGAGGAGGAGGCGGCGGCGGCGGCGAGTCGGCGAACCGGCTCAGCCTGAAGCGCCACGACTCACTGTTCGGCGACGCGGAGAAGGTCTCCGGCGGCAAGTACCATGGGTCCGACGGGAGCTGGGCCAGGACGCTGCACCTCGCCTTCCAGAGCGTCGGCATCATCTACGGCGACATCGGGACGTCGCCGCTCTACGTCTACTCCAGCACTTTCCCCGACGGCATCAAGTACAACGACGACCTGCTCGGCGTCCTGTCCCTCATCATCTACACCCTCATCGTCATCCCCATGCTCAAGTACGTCTTCATCGTGCTCTACGCCAACGACAATGGAGACGGCGGCACATTTGCGCTGTACTCGCTGATATCG…
>SbHAK2	ATGAATCTATTGCTTTTAGCTTACCAGAGCTTTGGTGTTGTTTACGGGGACCTAAGCACATCGCCTCTTTACGTTTATAAAAGTACATTCTCTGGAAAGCTCAGTCAGTACCAAGATGAGGAGACGGTGTTCGGTGTGCTTTCCCTGATCTTTTGGACCTTCACTCTGATTCCTTTGCTCAAGTATGTCACCATTGTCTTGAGTGCTGATGATAACGGTGAAGGTGGACCATTCGCTCTCTATTCGCTCCTTTGCAGGCATGCAAAACTCAGTTTGCTTCCAAATCAACAAGCAGCCGATGAGGAACTCTCTTCATACTACAGAAATGGCTTTGCACCCCGCAATGGATCTTCACCTTGGTTAAAAAGGTTTCTGGAGAAGCACAAAAAAATGAGAACT…
>SbHAK3	ATGCAGCTGCACTGGACGAGCCTCCTGTTGCTGGCGTACCAGAGCTGCGGCGTGGTGTAC GGCGACCTGAGCACGTCGCCGCTGTACGTGTACAAGGGCACCTTCTCCGGGTCGCTGCAC CGGTTCCTGGACGAGGAGACGGTGTTCGGCGTCTTCTCCGTGGTGTTCTGGACCATCACG CTCATCCCGCTGCTCAAGTACGTGTTCATCGTCCTCGGCGCCGACGACAACGGCGAAGGC GGCACGTTCGCGCTCTACTCGCTGCTGGTGCGGCACGCCAAGTTCAGCCTGATGCCCAAC CAGCAGGCCGCCGACGAGGAGCTGTCGGCGTACTACAGGCCCGGCTACTCCACGGAGGAC ACGCCCATCCTCAAGGCGCTCAGGAACTTCCTC…
>SbHAK4	ATGGCTACTGCTACTGCCTCCATGGACGTGGAAGCTGGGCAAGGGGGAAACGGTCAGAAG AAGGGATTCTACCAAGATCTGCTCCTTGCCTACAAGACTCTGGGCGTCGTATTCGGTGGC CTCGTCACCTCCCCTCTCTACGTTTACCCTTCCATGAACCTGACAAACCCAACCGAAGAG GACTACCTGGGAATCTACAGCATCATGTTCTGGACCCTGACACTGATCGGCGTCGTCAAG TACATCTGCATCGCCCTCAACGCCGACGACCACGGTGAAGGCGGCACATTTGCCATGTAC TCCCTGCTGTGCCAGCACGCCAACATCGGCATCCTCCCGTCCAAGAAGATATACACTGAG GAGGAGCAGGGTCTGCAGGTCCCGGCTCGACCC…
>SbHAK5	ATGGGTCAAGGTTCAAAGAAGGATGGCTACAAGCCTGCAACTGGACACTACAAAGGAGAC CAGCAGATAACGCTGCTCACAGTATCGAAGATTGGAAGTCAATACTGTTGGCAGCCACTT TTGGGCCGTTACACACTGCTGCAAATATCCCATATGGCCGTATGCTTAGTCCTTACATAT TGGCAACGAGAAATGCACGCTTGCCTAAATCAACCTAACAAGAGGTCGGCCAGAGCAACT GAGCAAGACTCCCATACCTTCAAGATGACTGAACCTCAGCACACAAGCAGCAACGGAGCT GCTCACGGTGATGCCAACTCTGAACATGCATCACACAAAATGCCACCAAAGAGGCTACAG AGATTTGATTCACTGCACATGGAGGCTGGAATG…
>SbHAK6	ATGGAGCACCGCGCGGCGGCGCCGGACGATGTGATCGTTCAGGTGAACGCCGCCGCCGTT GCGGCCGTGGACGAGAGGATCTCGACGGGTCAGATCACCGAGGAGGAAGTCATCGGCATC GACGGCGGCAAGCAGCAGATCGGCGGCGGCGGCGGCGGCCTCACCCGCCGGACCTTCAGC CAGTCGTACAAGATGAGGCACCGCAACCCTGTGGAGCTGACGGGGTGGCAGTTGGCGCTG CTGGGGTACCAGTCGCTGGGCGTGGTGTACGGCGACATCGGGACGTCGCCGCTGTACACC TTCTCGTCGTTCACGCTGCCGGACCCCGGGGCCGACGATGTCCTCGGCATCCTCAGCCTC ATCCTCTGGACGCTCACACTCGTCAGCCTCGTC…
>SbHAK7	ATGTTCTCTCCCGCGACTATCAACCATAAGGCCAGCTATCCAGAGTTAAGGATAAACGTG TTTGAGAAAAATAAACCGGCAGGCCCTCCTACTCGCGGTCGCGGGCGAGCCCCCCGTGCC ATGGGCGTAGCACCAGCAGTGGCTTCGTCTGAGCTTAGCCCTGCCTACGCGCCCGCTTCC AGTGGAAGGGCCGCAATGGACGAGGAGGTCGGCGCCGCCGGGCGGCAGCAGGTAACGGCT CGATCGATCCGCCCCTCTGCTCTGGATTCGTGTCTGGTGGTGTCTCTAAGATTCCGTTCG ATTTTGGTCGTCCACCGATCCGGAGAACGCGAGGAGCTGTCGCGGGCGCGTGTTCTGATT TTGTTCGATTTTGGTTTCGCGATATGGGAAGGA…
>SbHAK8	ATGGATCTTGAGTTCGGGAGAGCCCTGAGATCCCCAAAGAGGGACTCATGGAAGACCACC TTGCTGCTGGCCTACCAGAGCTTGGGGGTGGTCTATGGAGACCTCAGCATATCTCCGCTG TACGTGTACTCGAGCACCTTCGCCGAGGACATCCAGCACTCGGACACGAACGAGGAGATC TTTGGCGTGCTCTCCTTCGTCTTCTGGACGCTCACCTTGATCCCTCTCATCAAGTACGTC TCCGTTGTCCTACGAGCTGACGACAATGGCGAGGGAGGAACGTTTGCCCTGTACTCTCTG ATTTGCAGGCACGCCAATGTGAGCCTTCTCCCGAACCGGCAGATTGCTGATGAGGAGCTT TCCACCTATAAACTGGAATGCCCTCCTGAAATA…
>SbHAK9	ATGGATCCCGAGTTCGGCGTCGGCACGGCGCCACGAAAGAGGGAGGCATGGCGGACGACG CTGCTGCTGGCGTACCAGAGCCTTGGCGTGGTGTACGGCGACCTCAGCATCTCGCCGCTG TACGTGTACAAGAGCACCTTCGCCGAGGACATCACGCACTCGGAGGGCAACGAGGAGATC TACGGCGCCCTCTCCTTCGTCTTCTGGACGCTCACCCTCATCCCGCTCCTCAAGTACGTC ACCATCGTCCTGCGCGCCCACGACAACGGCGAAGGTGGCACCTTCGCCCTCTACTCCCTC ATCTGCCGCCACGCCAATGTCTGCCTCCTCCCCAACCGCCAGCTCGCCGACCAGGACCTC TCCACCTACAGCCTCCAGCGCCCGCACGACGCC…
>SbHAK10	ATGCGACTGCTCGACCCTCGAGATTACACAGTACAACGTAGACACTCAACACGCACGCAC ACTCACCCCTATGAACACACGTACGCAAACCCTACCCCTATGAACACCTTCGAAGGACTG AGTCAACACGCACGCACACTCACCCCTATGAACACACACCACCTAGAGCACGACAGGGAC GCGCGCGCGCGGGCGGCGACCACCTGGACACACGTCACGGCGCACGGCCGCCTCCGGTCA CTGTTCGCGTCGCCGGCCACGCCTCTGGTCGGGGTCCACATCGCGGGTTTCGTGGGGCCC GTGGTGCAGTTGCTGCGTTGTTTTGGAGCGGCTAGGGTGTGCGACGGTGGGGAAAACGTG CGTGAGGTCCACCGCTACGTTGATGCTGGATTC…
>SbHAK11	ATGGATCCTCAGATCACCAGTCTGAGTAGTGGCAAACTTGCAATCATTCGTAACCGAAGG CAGGAGCTCTTTGTCATAATTCTGGACCGAATTCTGCCTAGACATCTGCTGCTCCTGCTC CTGGCAGTATTTCTTGCCTTCTTTTGCTCCGCTCGGTTGGGTATTGCTGCTGCTGCTTCC TCCAGTCTCCACCTCAACTCCTCGTCTTCCTCCTCCTCCGCAGCTCTCGTGCTTCGCCTG TTCGGGGACGGTTGCGGCGCCAGCGGCGTCAAAATTCGATTTCTGAAGTTCTCGTCAGCT TTATTACTACGGCTGGCATTTCAGAGCCTTGGGGTGGTATTTGGTGACTTGGGCACGTCA CCTTTATATGTGTTCTATAATATATTTCCTCGT…
>SbHAK12	ATGAAGTATGTTTTTGTCGTCTTGCGAGCTAATGATAATGGTCAAGGTGGCACATTTGCT CTTTATTCTCTGCTGTGCCGGCATGCAAAGGTCAGCACTATACCCAACCAACATAAGACA GACGAAGAATTAACAACTTATAGTCGGCAAACTTATGAGGAGAATTCACTTGCAGCAAAA GTGAAGAAATGGCTAGAGGGGCATGCATATAAAAAGAACTGTCTTCTTATTCTTGTTCTC ATTGGTACCTGTACCGCCATTGGAGATGGGATCCTTACTCCTGCAATCTCAGTTCTTTCA GCAGCAGGTGGAATAAGGGTTCAGAATCAGAATATGAGTACAGGGACTGAAGCATTGTAT GCTGATCTATGTCACTTCCCTGTACTGGCTATT…
>SbHAK13	ATGCTATTGTGGCACGCCGCACGCACGCAACTGCCGAGCCCTCCCGCCCCCCATCTCATC TCGCCTATATCTCCGGTGGGCGGTGGCGAAATGGTCCTCCGTTGCCAACATAGGAGATTA AGATTTAGGAGTACTCTGGTACGGTCTAACATAGTACTGATCGCTCAGTCCCTTCCGGCC TCCCCAAACTCCATCGCCCAGCAGGCCACGCCGAAGTTGAGGGCCCATCGATCCATCCAT CAGGTTATCGGCGAGATGGACGTGAAGGGTAGTGGTGGCCGGCCGCCGGCGGTGCAGCTG CAGTCCACGACGAAGCGCCGGGCTGCGAGCTCACCATGGCTCAGTTTCATGCGATTTCTT CGTTTCGATTTGGAGAACCCTCTCTGTGTGCGC…
>SbHAK14	ATGGAGGCCGAGAGCGGTGGCGTTGTCCGGCGGAGGCTGCAGAAGACGGAGTCGGCGGAG ATGCGGTGGGTGGTCCCGGGCGGCGCCAATGAGGACGACGAGATCGAGAGCTCCGACGAC GGCGGCTTCGACACCCCCGTGGCTGCCTCGGGCTCACGGGGCGGCGGGTTCTCCGACGAA GACGACGGATACGAGGAGGACGAGATGCTGCGCCAGCGCCTCGTGCGCACGGGCCCGCGC GCTGACTCCTTCGACGTCGAGGCGCTCGATGTCCCCGGCGTGTACCGCCACCAGGAATTT ACCTTAGGCAGCTGTATTGTGCTGACTCTTCAGACACTAGGCGTTGTCTTTGGGGATGTT GGTACTAGTCCACTGTATACCTTTGATGTAATG…
>SbHAK15	ATGGATGTGGTGTTATGTTGTACACGTATTGCCGCCGATCGAAGTCGCGAGAGACTCTAT CGCGAGCACCGGCCCTCCACGCGCTGCCGTCCGCTGCCGATCGCGACTGACTCCATTGCG CAGAAACTCCCTCCTCACGCGCCGTCGGTACAACTGGCGGCGATACAACTGGCGGCGCGG GTACCTGGGCGCGTGAAGAAGTCGACCGTGCGGGAAGGAGCCGACTGCGCGCCACATGAA AAAATTCGCATCCGAGTCCACTTTCGACCTCCACCGCCCCACACCGCCCGACCGCCGCAC GCCCACACGCAACCACGAAACGGAAGTTTCCTCGCCCTGCCCGTAATGGCGTCGTCGGCG GAATCGTCGGCGGCCGGCGGCATGCGGAAGGCG…
>SbHAK16	ATGAAATTTGTTAAGATTATATACACATCACGATTTCTCATCGACGCACAGAAACATTGC AATCACAACCTTACTCGGTCACGGCGAAAGTTCAGCAAACTGATGACGCGTAGTCTATGT GAAACGTCAGATCAGAGCTGTATTGACAACGATGGATATACATATATATTGGATCCCAAG CACAAGCACAAAGCACGACTGGTCCCTTCTCCATTTTGGATCACTCGGTCACCCCATCGT AGACACGCCACGTACGTCGCCTCAAGGCAGCTAGCGCCGTCATTGGCAGCGCATCCACGA CTTCTGCGAACCCGTTTTAGATTAGTGGATCGAGTCAAGGCTGACGACCACACTGCAGGC TCAGCAGACAGACTAACCGGCCGGCCGGGGAAG…
>SbHAK17	ATGCTAATGTCTTCCCTCAACTATGAGCAGGTCGGCAATTTTCGCAAAGATCTAGCCCTT GCTTACAAGACTCTCGGCGTTGTGTTTGGTGGCCTCGTCACGTCCCCCCTCTACGTTTAC CCCTCAATGAACTTGTCATCTCCTACAAAAGATGACTACATGGGGTTATACAGCATAATG TTTTGGACTCTTACTTTGATTGGTGTGGTCAAGTATGTAGGCATAGCACTTAATGCCGAC GATCATGGTGAAGTTTGTGGCCATGTTGGAACAAAACTTAGTTCTGAAAGTTTTGATATT TTGGACCTTACATCTATCTTAGAGCACTTTCATCTCTGCTATCTATTATTGCTCGGAGGT ACATTTGCCATGTACTCTCTGTTGTGTAGGCAT…
>SbHAK18	ATGTGGGAGCTGGAAAGGAATCTCGATCAGCCCATGGATGCAGAGGCCGGGAGATTGAGG AATATGTACAGGGAAAAGACCTACCCTACAATTGTGCTGTTACAACTAGCTTTCCAAAGC CTCGGTGTGGTGTTTGGGGATTTAGGCACATCGCCTTTATATGTATTCTATAACATTTTC CCTCGTGAAATAGAAGACACGGAACAAGTTATTGGAGCACTCTCGCTTATTATTTACTCC CTTACCCTGATTCCACTTGTTAAATACGTCTTCATTGTCTTGAGGGCAAACGATAATGGC CAAGGTGGAACATTTGCTCTTTACTCACTGCTTTGCCGGCATGCAAAGATAAACATTATT CCGAATCAGCATAGAACAGATGAAGACCTAACA…
>SbHAK19	ATGTCGTCGTCAGCCGAAGCCGAGAGCGCGGCGGCGGCGGCGACCGAGAGGTTCCAGCGC CATGACTCCCTGTACGGCGACGCCGAGAAGGTCACCAACGGCAAGCACCACGGCTCCGGG GACAGCTGGGCGCGGACGCTGATGCTGGCGTTCCAGAGCATCGGCGTGGTGTACGGCGAC ATCGGGACGTCGCCGCTGTACGTGTACTCGAGCACGTTCCCGGACGGCATCCGGCACCCC GACGACCTCCTCGGCGTCCTCTCGCTCATCCTCTACACTCTCATCCTCATCCCTATGCTC AAGTACGTCTTCGTCGTCCTCCACGCCAACGACAATGGCGATGGTGGAACGTTCGCGCTC TACTCGCTGATCTCGCGGTACGCCAAGATCAGG…
>SbHAK20	ATGTCTCTAGAAGTTGAGAACCCACCAGGAATAGAGACGACCAAACAGCTCAAGCGACAG GACTCGCTTTATGGTGATGCAGAAAAGGTCTCTAGCTTCAAGCATCATGGCTCTGAGAGC ATTGGTATCATCTATGGGGACGTTGGGACATCACCACTCTATGCGATATCCAGCACCTTC CCTGATGGCATCAAGAACCACGATGACCTCCTTGGCGTCCTCTCCCTCATCCTCTACACC CTCATCCTGATACCAATGGTCAAGTACGTCTTCATTGTGCTTTATGCAGATGACAATGGA GATGGTGGCACGTTTGCTCTCTACTCACTTATATCACGGCATGCCAAGGTAAGGCTGATA CCAAACCAGCAGGCTGAGGATGCTATGGTGTCA…
>SbHAK21	ATGCAGATGCAGGAGCACATGTTGATAGACTTTTTGTACGGAATTGATGTACGGATGAAT ATAATAAAACGACGAAGAAAACAATCAACAACTAGAAAGAAAGCAATTGAGAGTCAGGAA CAATACCTAGCTAGTAACAACGAGGAAGATCGAAGAACCCTGAGTGAAACATCGTCATCG ATGGTTCTCGCTGCCGAGAGCTCGAGGGGTAGAGAATATGGCGGTGACCGGCCGGCGGAG GTCGTCGTCGTCGACATCGAGAGCGGCGGCGGCAGCCTGGATGGAGCGTCGTCGTCGTCC ATCGTGGATAGGCAGGACTCGCTGTTCCGGGAGGCGGTGACGGGTCATCACCGCCGTGCT GCCGGCGGCGCAGGGCACTCTGATCATGTACGT…
>SbHAK22	ATGGTGTTGATGTGGATGTATAAATATGATCGTCGTTCTCACGTTTACGCCACGAAAAAG CAATTAGGTACAGTCTCGTCCAGGCTGTTTGTTCTAGAACGGAAGTCTCGTAGCGACGGT CAGATCTTCGATAATGAACTCAATGGGATCTTCCACCATAGTATGCTTTCTGCTCCTGAG ACGGGGACAGGAAGGCCTTCTTCCCGGAGCCGCGGGAATCAGCTATACGTGACTGGAGAT ACCCAGAGGAAGCCAATTCGGCTTGGAACATCCCAAATCGACGTCGAAATACTCCGCCTA AATGACGAGAAGGGCGGGGACGAAACGGCGACCATGATCCACCGCTCCGCCCCGAACGAC GCGAAGGGGCTGCCCGCGGAGATCGCGAAAGAC…
>SbHAK23	ATGGACGACGGCGGGATCCAGGAGGAGCCGCCGTCGGCGCGGTTCCTGACGCCGACGCGC TCGGGGGGCACGCGCTGGGTGGACGGCAGCGAGGTCGACTCGTCCGAGTCCGCGCCGTCG TGGTCGCTCGAGGACGAGCGCTCGGCGGGGGCCGTCTCCTCCAACGGGGGCGCCGGGGCG GCGTCTCGGGTGTCCTCCGGCGCATTCCGCCGGCGGTTCGGGAAGCGGCCCCGCCGGGTG GACTCGCTCGACGTCGAGTCCATGAACGTGCGCGGCGCGCACGGCCACAGCGCTAAGGAA ATATCGATGTTGAGCACCTTCGCAATGGCCTTCCAAACCCTTGGTGTGGTGTACGGCGAC ATGGGTACAAGTCCTCTCTATGTCTTCAGTGAC…
>SbHAK24	ATGGAAATACCTCTTCAAGATACTGTTGATGCTTCTCCATCGATGTCGGCCTTGAATTCC TCTTCTAGCATATCTTCGAAGATTCTTCTGCTAGCATATCTTCCACGTGAACACCTCTGT ACGATCAATGAGAGCATTGAACTTCTTCAAAACTACAACACTTGCCAAACGAACATGCAG GCTGCGGCAGCGCTCCCCACTGTGCTACTTCCTCCTCGTACTTGCGGCAGCACTCCCCAC CGCTACCTCCTCTTCGTACCTGTGGTGGTGAAACGATATCGGCACGTCACTGGCAGCGAC GGTACACGCGAAGGAAATCCTGAAAAAGGAAGGAGCGATCCTCCTCCCCGGCCCCGGCCC CGGCCATGCATCCACGCCCCCCGTCCGCACGCA…
>SbHAK25	ATGGATCTGGAGGCCGCGGGCGGCGGGGAGGCGGCGCAACGCAAGCGGCGGAATGGGGAG TCATGGCGCGCGACGCTGCTGCTCGCGTACCAGAGCCTCGGGGTGGTGTACGGCGACGTG GCCACGTCGCCGCTCTACGTCTACAAGAGCGCCTTCGCCGGCAATGACATCCAGCACTCG GAGGGCAACGAGGAGATCTACGGCGTGCTCTCATTCGTCTTCTGGACGCTGACCCTCATC ACCCTCGTCAAGTACGTGCTCATCGTGCTCCGTGCCGACGACGGCGGGGAGGGCGGCACC TTCGCGCTCTACTCCCTCATCTGCCGCCACGTCCGCGCCGGCCTCCTGCCCGGCGGCGGC ACCAGAGACGAGCTCATGGAGGAAGACAAGGTC…
>SbHAK26	ATGCAGCTGCACTGGACGAGCCTCCTGTTGCTGGCGTACCAGAGCTGCGGCGTGGTGTAC GGCGACCTGAGCACGTCGCCGCTGTACGTGTACAAGGGCACCTTCTCCGGGTCGCTGCAC CGGTTCCTGGACGAGGAGACGGTGTTCGGCGTCTTCTCCGTGGTGTTCTGGACCATCACG CTCATCCCGCTGCTCAAGTACGTGTTCATCGTCCTCGGCGCCGACGACAACGGCGAAGGC GGCACGTTCGCGCTCTACTCGCTGCTGGTGCGGCACGCCAAGTTCAGCCTGATGCCCAAC CAGCAGGCTGCCGACGAGGAGCTGTCGGCGTACTACAGGCCCGGCTACTCCACGGAGGAC ACGCCCATCCTCAAGGCGCTCAGGAACTTCCTC…
>SbHAK27	ATGGCGTCCCAACAAGCAGCTGACTACAGAGGAAGTAGGGAAGAGATCGTCATCGTGGAC CTCGAGAGCGAAGAGGCCGCCGTCGACGACGTCGATCTGCCGCCGGCGACGATGCAGCGG CAGGATTCCCTGTACGTGGCCGCAACAAGAGCCGCCGGCGCGAACCACCACGGACAGGAT AGCTGGGCCAGGACGCTGCGGCTGGCGTTCCAGTGCGTGGGGATCCTGTACGGCGACATT GGCACGTCGCCGCTGTTCGTGTACTCGAGCACGTTCCGCGACGGCGTCGGCCACCCGGAC GACCTGCTCGGGGCGCTCTCCCTCATCATCTACAGCTTCCTGCTCTTCACCGTCATCAAG TACGTCTACATCGCCCTACGAGCCAACGACGAC…
>SbHKT2	ATGTTACAGGATGCAGGATGTGGAAAAACCTCGTCGTGCAAGGCGATCAGCCATCCAGGT CCAACATCTAACATGGATGAGCAGCCACAAAAAGAATTAGCATTTAATTGCCTGGAACGT ATTATGCTAGATATTTTGTGTGGCTTAGGAAAAAAAGAAAGCAAATATGCACAAAAGTCC ATGAAATACTCTTGGCAGTTCATCTGTCAAAATAATCCACTCTTCATCCAAGTCACTTAT TTTACCTTGATTTCATTTGCTGGATATGCAGCTCTTAAGATCATCAAGCCACGAGATGAA CAAGATACTCTGAAAGACATAGACTTATTGTTTACTTCTGTATCTGCATCAACTGTCTCA AGCATGGCTACTGTTGAAATGGAGGATTTCTCA…
>SbHKT3	ATGGCCGGAGCGCATAAGTTCGCCGGGTTCCTGCAGCACCTGCGCCGGTGCTCGGCGGCG GTGCTCGACAGCGCAATGTCCCTCGTGTGCTCGGTCTCCAAGGCCTACGCGCACCACCAG GTGATGGAGCGCGTGGCGCGGTCGCGGCGCACGCTCCGGTGCAGCGCGGGCCAGGCGTGG CGCCGCGCCGCCGATGTCGCCGCGCGCCTCAACTCGCTCCTCGTCCACGTCGTCTACTTC GTCGCCATCTCCTGCGTCGGGTGGGGGCTCCTCGACGCGCTCAAGGTGCGGGCGCCCTCC GGCAGGAGACCCCGCGGCATCGACACGTTCTTCACCGCCGTGTCGGCCGCGACGGTGTCC AGCATGTCCGCCGTCGAGATGGAGGTGTTCTCC…
>SbHKT4	ATGGTCGCCGTCGAGATGGAATCCTTCTCCAACTCCCAGCTCCTCCTCATGACCCTCCTG ATGCTCCTCGGCGGCGAGGTGTTCACAAGCATGCTTGGTCTCCACTTCACCTTCACCAAG TTCATCAAGAAGAGAGAAATACCTCATAGTAATAATAATAGTCTCCATGGTAATATCAAT GGACCGGCACCGGCGGCACCTAGTAGCTTAGAGCACGGTCACCGTCGCCGTCCCATGGAG ATGGAAGCCCAGGCCGCCGCCGTCCAAATGGAGCTAGCAGGGTTCAACAACGACGACCAA CGTGATTTTGCATCCATAGCTAGGCTGCTAATGTTCATCGTGCTTGGCTACCTCTCGGTG GTGCACCTCGCCGGCTACACGCTCATTCTAATC…
>SbHKT5	ATGCAACAAGCCAACGACAGCTTGACCCGGAGAGCTAGCGTCTGCTATGATAGTCGTGGA GTGATGAAGGGAAGTCGATGCGAGCCTGCATGCAGCAGCAATCGCTGCCGCCGTCAGCTA CCACCACCATCTCCAATGCCTATTCGGTTCCATGTCTTGGCCAGCGCCGCGAGACACGCC GTCAGCTCATCGGTGCTCGTCTGCCGGCTCATCGCCTACCACCTCACCCCACTGCTGCTC CACCTGACCTACTTCCTCGCCGTCGACCTGCTCGGCTTCCTCGCCTTGGTCCTCCTCAAG CCAAGCAACCCCGGGTACCGTCCGCGCTACATCGACGTGTTCTTCATGTCGACGTCCGCG GTCACCGTCACCGGACTAGCCACCGTCGAGATG…
>SbAKT1	ATGGCAGGGTGGGGATCGTCCAGGGTGGCGGCGTGCGGGCCGTGGGGCCGCGGCGCGGCG CTGGAGAGGGAGCTGTCGCGGGACGGCAGCCACTACAGCATCTCCAGCGGCATCCTGCCG TCGCTCGGCGCGCGGAGCAACCGCCGCGTCAAGCTCAGGCCCTTCATCGTCTCGCCCTAC GACCGCCGATACAGATGCTGGGAGACTTTTCTCATAATTCTTGTGGTGTATTCTGCATGG GTTTCCCCATTTGAGTTTGGCTTCATTCGGAAACCGACGGGCGCCCTAGCTGCAGTGGAC AATGTCGTGAATGCGTTCTTCGCAGTGGACATCATCCTGACCTTCTTTGTAGCTTACTTG GATAGAATGACATACCTGCTTGAAGATGATCCG…
>SbAKT2	ATGCCGTTGTGTCGCGGCGGCGGTGGCGCCGCCGGGGGCGGCAGCAGCTCGGGTGGGCTG GCGGCCGGGAGAACCAGCAACCGGTACAGCACCTCGATCGGCGCGCTCCTGCCGGCGCGC GGCGGCGGGTGGCGTCCCCGTCTCCGTCTCCGGCGGTTCATCGTGTCCCCCTACGACCCG CGGTACCTGGCGTGGGAGCACTCGCTGGTGGTGCTGGTGGCGTACTGCGCGTGGGTGGCG CCCTTCGAGTTCGGGTTCGTCCCGGACCCGCACGGCGCGCTGGCCATCGCCGACAACGCC GTGAACGCCGCGTTCGCCGTCGACATCGCGCTCACCTTCTTCGTGGCGTACGCGGACGGC CGGACGTACCTGCTCCAGGACGACCCCCGCCGG…
>SbAKT3	ATGACTCAAGCTCATTCAAAGTCATGCTTCCAACAATTTTCAGATGGAGTTCAAGTTAAG AGGAACAGTGGCAGCTTCACCATTGAGCTCCTGCCATCTCTTGGTGCAACAATAAATCAA TCTAACAAGTTGCAGAAGTTCATCATATCTCCCTATGATCCCCGTTATAGATACTGGGAG TTGTTCCTTATAGTCCTAGTCATTTACTCTGCCTGGATTTGCCCGTTTGAACTAGCATTT TTGAGGGACTTGTCCTCTAAGCTTCTGCTAGTTGAGAACATTGTCAATAGCTTCTTCGCT ATTGATATTGTTTTGACATTCTTTGTAGCTTATGTCGACAGCAAAACACATCTTCTTGTG GATGATCGAAAGAGAATTGCAGTAAGATATCCT…
>SbAKT4	ATGCAGCAGACCTGCAGCGAAAATGGCACGCTCTTCCTCTCGCACAGTAGGGTCTGGGAG ATATTTCTGATCCTGCTAGTGGTGTACTCGGCGTGGATCTGCCCACTGGAGTTCGCGTTC CTGAGGTACCTGCCCAGGGCCCCTTTCATCGTGGACGACGTCGTCAACGGCTTCTTCGCC GTCGACATCGTGCTCACGTTCTTCGTCCCCTACGTCGACAGCAAGTCCTACCTCCTCGTC GACGATCACAAGAAAATAGCAGTCAGGTACCTGTCGACTTGGTTTGCCTTTGATGTGTGC TCCACATTCCCGTTCCAGTCCATCAGCCTGCTGTTCAACAAGCACGACCACGGCCTGGGC CTCAAGTTCCTCAACGTTCTCAGGCTTTGGCGG…
>SbAKT5	ATGGACGTGGCATCGACGATCCCGTTCCAGGGCCTTGCCTACCTCGTCACCGGCGAGGTC AGGGAGAACGCCGCGTACAGCATGCTGGGCGTCCTACGCCTCTGGCGTCTCCGCAGGGTG AAGCAGTTCTTCACCAGGCTCGAGAAGGACATCCGCTTCAGCTACTTCTGGATCCGCTGC GCGCGCCTCGTCGCGGTGACCCTGTTCTTGGTCCACTGCGCCGGCTGCCTGTACTACCTG ATCGCCGACCGGTACCCGCACCGGGAGAAGACGTGGATCGGCGCGGTGATCCCCAACTTC CGGCAGGCCAGCCTGCGGATCCGCTACATCTCCTCCATCTACTGGTCCATCACCACCATG ACCACCGTCGGCTACGGCGACCTGCACGCCGAG…
>SbAKT6	ATGGCAAGAAGAAGAGCAGGGCCAGAGACAGGAAGCTGGACACTGTCGAGCAACCTTCTC CCGGCGCTCGGCGAGGTCTCCTCACCTTCCGTCGGGAACAACACCATCAACCCTTGCGAC TGCCGTTACAGGTGGTGGCAGGCGTCCCTGATCGTGCTGGTGCTGTACTCAGCGTGGTCG TCGCCGTTCGAGCTGGCTCTCGAGAAGGCCGCCACCACGCCGCTTCTCGTCGTGGACCTG ATCGTCGACGTGTTCTTCGCCGTCGACATCGCCGTCTCCTTCTTCGTCGCATACTTCCAC AGATCCGTCAATCTCTTCGTCGACGACCGCAGGAAGATCGCGACCAGGTACCTCACACGG CCATCGTTCGCAATGGACGTGGCCTCGACGATC…
>SbAKT7	ATGTCCTTAAAAGTACCGGAGATCCAACGAATATTAGAACTACTAGGCAACGTGGGAAAA TACGTACACCGCAAACTGCAGCCGGTGGCTGAGGTTTTGGTCGTCGCGCAGGCGCTGTGC ATGCGCTCGTCGGCGGCGGCGCAGCCGCTCGTCGAGCCCGGCGCCGCCGCTGGCTACGGC TGGTGGCAGGCGCTTCTCGTCGCGCCCGTGCTCTACTCGGCGTGGGCGTCGCCGTTCGAG CTGGCCGTGGAGAGGGCGGCCACGTTGCCGCTCCTCGTCGCAGACATGGTCGCCGACGTG TTCTTTGCCGTCGACATCGCCGCCTCCATCTTCGTCGCGTGCCTTAAACCCCGCGGTTCG TCGTCCACTGCCAGTCTCTTCTACGACGACCGC…
>SbAKT8	ATGGGGAGGGGGCCGCTGGGGTCGAAGCGGAGGGTGGCGGAGGGCGAGACGGAGCCGGAG GAGGAGGAGGAGGAGTCGGCGGCGGAGTACGAGGTGGAGGAGGTGCGCGACCACATCGCC TCCTCCCGCGGCAGCCGCCTCGCGCTCTTCGGCTCCGACCTCCGCCTCGGCCGCTTCCGC CCGCGCCGCCGCACCAGGCGCCGCCTGCTCGCCGGGGAAGTAGGCGCCGTCGAGGGCTTC TTCCACGACCTCGTCATCCACCCCGACAACAAGTGGTATCGATTATGGACCAAGTTCATA CTGGTTTGGGCAGTGTACAGTTCCTTCTTCACGCCCCTAGAATTTGGCTTCTACAGAGGA CTCCCAAAAAACCTCTTTTTCCTGGATATAGCT…
>SbAKT9	ATGTCCTTAAAAGTACCGGAGATCCAACGAATATTAGAACTACTAGGCAACGTGGGAAAA TACGTACACCGCAAACTGCAGCCGGTGGCTGAGGTTTTGGTCGTCGCGCAGGCGCTGTGC ATGCGCTCGTCGGCGGCGGCGCAGCCGCTCGTCGAGCCCGGCGCCGCCGCTGGCTACGGC TGGTGGCAGGCGCTTCTCGTCGCGCCCGTGCTCTACTCGGCGTGGGCGTCGCCGTTCGAG CTGGCCGTGGAGAGGGCGGCCACGTTGCCGCTCCTCGTCGCAGACATGGTCGCCGACGTG TTCTTTGCCGTCGACATCGCCGCCTCCATCTTCGTCGCGTGCCTTAAACCCCGCGGTTCG TCGTCCACTGCCAGTCTCTTCTACGACGACCGC…
>SbKAT1	ATGAGGAGGCTGCGGGGTCCGGCGCTCCGGCCCCACCAATACCCCGTGGACCAGCTCCCC TCGGCCATGGAGATCACACTGAAAGCTCAAGCAGGCGGCAGATCGAAAACCCATGGGCTT TCTAATGGTGAAAACATGATGGAATATAGACGGAATGGTGTGGATGATAAAAAAGTTCTG GCCAGTGGCATGTACCTGTCGACGTTCTTCATCATGGACGTGGCATCGACGGTCCCGTTC CAGGCCCTTGCCTACTTCATCACCGGCGAGGTCAGGGAGAATGGCGCGTACAGTGTACTG GGTCTCCTACGCCTATGGCGTCTCCGTAGGGTTAATCAGTTCTTCACCAGGCTCGAGAAG GACATCCGCTTCAGCTACTTCTGGATCCGCTGC…
>SbKAT2	ATGGGCGTTGAAGATGAAGAACAAATAAAGAACAAGCAAGAAGAAGCTCCAAGAACAACA ATGGCAAAAACCGGTGCTAAAGGGTCACCATTTAGCACCGGTGCTAAAGGCTTTGCCTCG GCCCGTGGCACTGGTGCTAAAGGGTCCCTGCCCCGACAGCACCAGGCAGAACCATTTAGC ACCGGTTCGTGTTACGAACCGATGTTAAAGGGGTACCTATCGACGTTCTTCATCATGGAC GTGGCTTCGTCGATCCCGTTCCAGGCCTTTGCCTACTTCATCACCGGCGAGGTCAGGGAG GATGCCGTGTACAGTGTGCTGGGCCTCCTACGCCTGTGGCGTCTCCGCAGGGTCAACCAG TTCTTCACCAGGCTAGAGAAGGACATCCGCTTC…
>SbTPC1	ATGGCTGATGACAGTATTCAGCAAGCATTGATAGAGGATCCTCCTAATGTGCTGAAAAGG AAGCCGTCAGAAGGAGCTAAACGGTTTCGGCGATGCAGGTCAACTCCCTCAGATCCCACC GATCAGAAACCTGCAGAAAACAGATCTGTGCTTAAAGCCAAGGAATTATTCAAGGAGATA AGGCCTAGCTTCAGGCTTGTAGGCCTCCTCCTTTTTGTCTACCTGCTAGTGGGTGTCATC ATCTTTTATCTATTTATGGATCAGTTATCTGGGAAGACAACTAATAGAGTGCTTGACGCC TTGTACTTCGTTATTGTCACAATGACCTCAGTTGGCTATGGGGATCTTTTCCCAAACAGT GACACAACAAAGCTGCTTGCTTGCGCTTTCGTC…
>SbTPC2	ATGCTGCATGACACGTTTGCAGAAAATCAGCATTATCTCCGTACTAAAAATGGATTTGTG AATAAAACTCTTTATGGCAACCAAGCACAGATACGCTCAAATAAAATCACAAAACAAAAA AATAATGAAAAGCAAGAAAGAACGGGAGAAAAGATACGGATTCGCCGTCGCCAAGTTGGA GAGTATATAGACCAGAAGAAGACATCAGCGGCCGCAGCCTTCTCCTCCTCCCGCTGCCGC GCCGGCCACCCGCCGTCTCCTTCCTCCTCCTCAACCCGTCCACCGCGTACGCAGCGTCCC CACGAACCCAAGGAATCCGTGGAATCCCAATCCAACCGCCGTCCCGTCTCTCTGCTTCCT TCCCGGAACCTGAAAGAAATCCGAGGGTGCGTG…
>SbVDPC1	ATGGAGAGGGAGATGTCTGCAGAGTATGAGTTGAATGAGATAGATGCTGCGGACACCTTG CATGGCTCTGTGGGGAGCAGGCTCTCCCTGTTTGCGAGGGAGCTCAAGTCGAGGAGAAGC AGCTGGCAGAGCAGCAGCGCCCTCAGGCTTCCACAAAACTGCTTCTATGGCAGCTTCGTC ATACACCCTAATGGAAGGTGGTACAGGATCTGGTCGACCGCGATGTTCCTGTGGTCCATC TACTCCACCTTCTTCACCCCATTCGAGTTCGGCTTCTTCCGGGGCCTCCCGGAGCACCTG CTGGACCTCGAGTGCGTTCAGCTCGTCTTCCTCGCCGACGTCGCCGTCCACTTCTTCCTC GCCTACAGGGACGCCCACACCTACCGGATGGTG…
>SbKEA1	ATGGAACGAAAGGAGGTCACCAAGGAACCACTGAGTGCTCCAAAAGCACTGGTGAAGAGA TCATCCCGCTTCTTCCCGGCATCTTTCTTCTCCTCCAAAGTTGATGGAGAGTTTACGCCT ACATCAGTCTTTCGGGGGTTAATGAAATCAGTGCAAAAACAGGTTCCGAAGCTTGTTGTT GGGATATTGCTTCTTGGTTCAGGGGCATTCTTCTTAAATAGAGCTGAGAAGAGTCAACTA TTTCAGCAGCAAGGCATTGCCACAAGCATTGGAAAGGTAACCTCCACAACAAAGCCCATA GTTCGTGAGATACGGCAAATTCCACAGAGAGTAAAGAAGCTAATAGAGCTCTTACCTCAT CAAGAGGTAAATGAGGAAGAAGCTTCGCTTTTT…
>SbKEA2	ATGGCGTCGGCTGCCGCTTCGGCGGCGGCGGCGCTGGCACGGGCACGGCTCCACGTCCTC CTCCCCGCGTCGCCTCCCTCCGCCGCCCGGGCATCCTCCGCGCCCACCTCGGCGTCGGCC TGCTGCGTCCTCCGCTGCGTGGGTAGGACGCCCCGGTACGGGACGAAGAGGAGGAGGCGC TTCCGGGCGCCGCGCGCGGGGATGGACATGGACCTGGCCAGCGGCGCCGTCGAGGTGATC AACGACCTGGGCTTCGACACGCTCACCTTCCTCGGCGTCACGGTCCTCGTCGTCCCCGCC TTCCGCGTCGTCAAGGCCAGCCCAATTCTCGGCTTCTTCTGCGCCGGCGTCGTGCTCAAC CAGTTCGGCCTCATCAGGAACCTCACCGACGTC…
>OsHAK1	ATGTCGTCGGCGCTGGAGGTGGAGGGCTCGGGCTCGCCGGGCGTCGAGCCGGCGGCGACGGCGACGGCGAGCAGGCTGAAGCGGCACGACTCGCTGTTCG GAGACGCGGAGAAGGTGAGCGGCGGGAAGCACCACGGGGGGTCGGCGGTGAGCTGGGCGGTGACGCTGCACCTGGCGTTCCAGAGCGTGGGCATCATCTA CGGCGACATCGGCACGTCGCCGCTGTACGTCTACTCCAGCACGTTCCCGGACGGCATCGGCCACCGCGACGACCTCGTCGGCGTCCTCTCCCTCATCCTC TACACCCTCATCATCATCCCCATGCTCAAGTACGTCTTCATCGTCCTCTACGCCAACGACAATGGCGACGGTGGCACGTTCGCGCTCTACTCGCTG…
>OsHAK2	ATGGACGCCGAGGCCGGCGTCGGCGGCGCCGACCAGCTGCCGTGGAGGCAACACTACAGGAATTTACTGCTTTTAGCATACCAGAGTTTTGGTGTTGTTT ATGGGGACCTAAGCACATCACCTCTTTACGTTTATAAAAGTACATTCTCAGGAAGACTACGTCGATATCAAGATGAGCAAACAGTCTTTGGTGTTCTTTC CTTGATATTTTGGACCTTCACACTTATTCCTTTGCTGAAGTATGTCACTATTGTATTAAGTGCTGATGACAATGGTGAAGGTGGGCCGTTTGCTCTTTAT TCACTGCTTTGCAGGCATGCGAAACTTAGTTTTCTTCCAAATCAACAATCAGCAGATGAAGAGCTATCGACATACTACAGAAATGGTTTTACTTCA…
>OsHAK3	ATGCCGGTGGCCGACTGCGAAAGCGGTCTCTCGCCGGCAGATGTCACCGGTGCAGGTGCCGCAAACGGGAACCCGGGTCACTGGAGGAGCTACTACAGGC ATGTGCTGCTGCTGGCGTACCAGAGCTGCGGCGTGGTGTACGGCGACCTGAGCACGTCGCCGCTGTACGTGTACAAGAGCACCTTCATCATCGGGTCGCT CCGGCGGTTCCAGGACGAGGAGATCGTGTTCGGCGTCTTCTCCCTAGTGTTCTGGACGCTGACCCTCATCCCGCTCCTCAAGTACGTCTTCATCGTGCTC GCCGCCGACGACAACGGCGAGGGCGGCACGTTCGCGCTCTACTCGCTGCTGGTGCGCCACGCCAAGTTCAGCCTCATGCCAAACCAGGAGGCCGCC…
>OsHAK4	ATGTCTTCATCTCACACGGTGACAGTCTCCATGGATGTTGAAGCCGGACAGAAAAACAAAGATAAGAAGGGGATCAGCCAAGATCTGATCCTGGCTTACA AGACTCTTGGTGTTGTTTTCGGTGGCCTTGTTACCTCACCACTCTACGTCTACCCATCCATGAATTTGACGAATCCTACTGAAGAAGACTACCTGGGAAT ATACAGCATCATGTTCTGGACCCTCACTCTCATTGGCGTAGTCAAGTACATATGCATCGCTCTCAACGCTGACGACCACGGCGAAGGTGGCACATTTGCC ATGTATTCTCTGCTCTGTCAGCACGCAAACATTGGGATCCTTCCATCCAAGAAGATCTACACTGAAGAAGAGAACCTGATCTCGAATCAGCCTGTC…
>OsHAK5	ATGACCGAGCCTCTGCACACAAGCAGCAATGGAGGCGCTGAAAGGGGTCCAAACGCTGCATTTGAATCGGAGAAGACGCTGCAAACAACAACAAGGTTGC AGAGATTTGATTCACTGCACATGGAAGCTGGAAAGATTCCAGGTGGCCAAAGCCATACAGCCAAGGTTGGATGGGCGACCACACTACACTTGGCCTTCCA GAGCATAGGCGTGGTTTATGGGGACATGGGGACTTCTCCCCTCTATGTGTTCTCCAGCACCTTTACCAACGGGATCAAGGACACCAATGACATCCTTGGT GTTATGTCTCTGATTATCTACACTGTGGTTCTCCTCCCATTAATAAAATACTGCTTCATTGTTTTAAGAGCAAATGACAATGGCGATGGTGGAACA…
>OsHAK6	ATGGTGCCACCAGGCAATGGCAACGGCGCCGCCGCCGCCGCCGGCAACGACGTCATCCTCGAGCTCAGCACTCCCGGCGACGACTGGAGCCACGAGCTGC AGGGCGACGACGTCGAAGCGAACGGCGGCGGCAACGGCGACGCGCCTCCGCGCCGGACGTTCAGCTTCGGCCAGGCCTACAAGACGCGGCACCGTCAGCC TCAGGTGTTCACGGTGTGGCAGACGCTGATGCTGGGGTACCAGTCGCTGGGCATCGTGTACGGCGACCTCGGGACGTCGCCGCTGTACGTGTTCCCGTCC GTCGTCCTACCCGACGCCGACGCCACCGACTTCCTCGGCATCCTCAGCCTCATCATCTGGACCCTCACCCTCATGAGCCTCGTCAAGTACGCCCTC…
>OsHAK7	ATGCCCAGCTACCAATATCTGCTTTCTCTCTTGTTTTACATACTGGACTGTACTGATCGGTTCTCAGTAATAGTTACTATTCACAATCACAGGGTCGGCG TACTGATGATTGTGCTTTTGCAGGACCAATGGAAAAGTTATTGCAGAACTATCTCTCTGCTAGCATTTCAGAGCTTTGGTGTGGTCTATGGAGACTTGAG TACATCACCCCTGTACGTCTACAAAAGTGCATTTTCTGGGAGGCTGAATAATTACCGTGATGAGACAACCATATTTGGATTGTTTTCGCTGATATTTTGG ACTTTGACACTTCTTCCGTTGCTGAAGTATGTAATAATTGTATTGAACGCAGATGATAATGGGGAAGGTGGAACATTTGCTTTATACTCACTTCTC…
>OsHAK8	ATGGATCTTGAGTTTGGGAGAGGCATGAGATCCCCACAGAGGGACTCATGGAAGACAACCTTGCTCCTGGCGTACCAGAGCTTGGGGGTGGTTTATGGAG ACTTGAGCATATCTCCTCTCTACGTGTTCAAGAGCACTTTTGCTGAGGACATCCAGCACTCCGAGACGAACGAGGAGATCTTTGGTGTGCTCTCTTTCGT GTTCTGGACACTCACCTTGATCCCTCTAATCAAGTATGTCTCCATTGTCCTACGAGCTGACGACAATGGCGAGGGAGGAACTTTTGCTCTGTACTCGCTA ATTTGCCGGCATGCCAATGTGAGCCTTCTTCCTAATAGGCAAATTGCTGATGAGGAGCTTTCCACTTACAAATTGGAATGCTCTTCTGAGAGAACC…
>OsHAK9	ATGGATCCTGAGTTCGGGAGAGGCATGGCGCCTCGAAAGAGAGAGCCATGGCGGACGACGCTGCTGCTGGCGTACCAGAGCCTCGGGGTGGTGTACGGCG ACCTGAGCATCTCGCCCCTGTACGTGTACAAGAGCACCTTCGCGGAGGACATCACCCACTCGGAGTCCAACGAGGAGATCTTCGGCGTCCTCTCCTTCGT CTTCTGGACCCTCACCCTCATCCCCCTCATCAAGTACGTCTCCATCGTCCTCCGCGCCGACGACAACGGCGAAGGAGGGACGTTTGCGCTCTACTCTCTG ATCTGCAGGCACGCCAATGTGAGCCTCCTCCCAAACAGGCAGGTCGCCGACGAGGAGCTCTCCACGTACAAGCTGGAGTACCCGCCTGAAGTGGCT…
>OsHAK10	ATGAAGAGCCCGTCTCCCGTGGATCCTGAGTCGCCGAGTTCTCCCGATTGCAAGGGAGGGAGCAGCAGCAAGAGGAGGCGGCTGCCATGGCGGATGACGA TGAGCCTGGCGTACCAGAGCCTCGGGGTGGTGTACGGCGACCTGAGCACGTCGCCGCTGTACGTGTACAAGGCGGCGTTCGCGGAGGACATCCAGCACTC GGAGACCAACGAGGAGATCCTCGGCGTGCTCTCCTTCGTCTTCTGGACGCTCACCCTCGTCCCGCTCCTCAAGTACGTCTGCGTCGTCCTCCGCGCCGAC GACAACGGCGAGGGCGGCACCTTCGCCCTCTACTCCCTCCTCTGCCGCCACGCCCGCGCCGCGCTCCTCCCGCCTGGCGGCGGCGGCGGCGGCGGC…
>OsHAK11	ATGGCGTCGCTGTCAGAGAGCGAGGGGACAAATAGGGGGAGCATGTGGGAGCTGGATCAGAACCTTGATCAGCCCATGGATGAGGAGGCAAGCAGGCTGA AGAATATGTACAGAGAAAAGAAGTTTTCGTCGCTTTTGCTACTGCGGCTTGCATTTCAGAGCCTGGGGGTGGTCTTTGGTGACTTGGGTACATCACCATT GTATGTGTTCTATAATGCCTTTCCTCATGGAGTAGACGATGAAGAGGATGTTATTGGTGCTCTTTCCTTGATCATTTACACCCTTACCCTCATTCCTCTT CTGAAGTATGTTTTTGTTGTCTTGCGGGCAAATGACAATGGTCAAGGTGGCACATTTGCTCTTTATTCCCTGCTATGCCGTCATGCAAAGATTAGC…
>OsHAK12	ATGAGTACAGATGTGGTTGTAGTCGTTGCTGTGATCATACTAATTGGCTTATTCAGCATGCAACACTATGGTACAGATAAAGTTGGATGGCTCTTTGCAC CTATAGTGCTCCTTTGGTTTATCCTAATTGGGACTATTGGGGCACTGAACATACACAAGTACAACAGTTCAGTCCTAAAAGCATATAATCCAGTCTATAT CTATCGGTATTTCCGACGAGGGAAGTCTGAGAGCTGGACCTCCCTTGGAGGAATCATGCTTAGCATCACAGGGACTGAAGCATTATATGCTGACTTATGT CATTTCCCTGTCTTGGCCATTCAGATTGCTTTCACGTTAGTGGTGTTCCCTTGCCTTCTCCTAGCATACACCGGACAGGCTGCGTACATTATTAGC…
>OsHAK13	ATGGATGTGGAGGGTGGTGGTGGTGGTGGTGGTGGCGCGCCGCCCAGGGGGAGGAATTCTTGGGGATGGCAGAAAGGAACACTTCTACTGGCATATCAGA GCTTCGGAGTTGTGTATGGCGATCTCTGCATCTCACCCGTGTACGTGTACAAGAACACCTTCTCCGGAAAATTGCGTCTTCATGAGGAGGATGAAGAGAT CCTTGGGGTATTATCTCTGGTCTTCTGGAGCCTTACTCTTATACCTCTCCTCAAGTACATCATCCTTGTTCTAGGAGCAGATGACAATGGAGAAGGTGGC ACATTTGCTCTGTACTCATTGCTGTGCAGGAATTCCAAGATGGGACTTCTGAACAACATGCGTGCAAACCATGGTTCTCTGTCGGCATACAACAAG…
>OsHAK14	ATGGAGACCCGAAGCGGCGGCAGCGGCAGCGCCAGCGGCGGCGGCGGCGGCGGCAGGATGAGGCTGCGGAAGACGGAGTCGGCGGAGATGCGGTGGGTGG TGTCTGGCGGCGCCTACGAGGAGGACGAGATCGAGAGCTCCGACGGCGGGGGCGGCACCCCGGCGGCCGCCTCGGGCTCCCGCGGCGGCTGCTCGGACTC CGACGACAACTACGAGGAGGCGGAGATGCTCCGCCAGCGGCTCGTGCGCACCGGCCCGCGCGCCGACTCGCTGGACGTCGAGGCGCAGGACGTCGCAGGC ATGAACCGCCACCAGGAAATTACCGTAGGCAGGAGTATTGTGCTGGCTGTTCAGACACTAGGTGTCGTCTTCGGTGACGTTGGTACCAGTCCATTG…
>OsHAK15	ATGGCCGCGTCGTCGTCGTCGTCGGCGTCGGCGTCGGCGATGGGCGGCGGGGGGATGCGGAAGGCGCCGTCGATGGAGTGGCGGTGGGTATCCACGGAGG AGGACGACGAGGGGGAGGAGGACGGGGACACGGTGGAGGCGGCGGCCGCGGCCGTCGGGGCCGTGGGCAGGGGCGGGAGCTTCGGGTCCGAGGAGGAGGA GGACGAGGAGGACGGCGGCGGCGGCGGCGAGGGGGAGGGGGAGGGCGAGGATGGGGAGAAGCAGAAGCTGATCCGCACCGTGCCGTCCGTCGACTGGTTC GACGTCGAGGGCTACGAGGTCTCCGTCGCGCAGCACATCGAGGACAGCGAGGAGTTTGATTTTGGCAGGACAATGTTTCTTGCCCTTCAGACTCTT…
>OsHAK16	ATGGCACAGCAGCAAGCCGGTGCAAGAGGCAGCAAGCTGGAGATCGTCGCCGCCCGGGGAGGAAGTGGCGGCAGCAGCAGCGCCGGCGATGCGGAGGCGC CGCCGTTGGACGTCCTGAGGCAGGACTCCCTCTACCGCGACGCGACGCGGCCGGCCCACGGCCACCATGGACAGGAGAGCTGGATGAGGACGCTGCGGCT GGGGTTCCAGTGCGTGGGAATCCTGCACGCCGACCTCGGCACGTCGCCGCTCTACGTGTACCAGAACACATTCAAGTACGGCATCAAGCACGAGGACGAC ATCATCGGCGTCCTCTCCCTCATCATCTACAGCTTCGTGCTATTCACCATGGTCAAGATCGTCTTCATCGCCCTCCACGCCAACGACGATGGCGAC…
>OsHAK17	ATGTGGTTCATCGCTCTTCTTCGTTGTGTTCCAAATAGAAACTTGAAGTATCATCTTTGTGTTTTACAGTTTATATTAATGTTTTCTCTCAACTCTGAGC AGGATAGCAATGTTTGGAAGGATCTATTCCTTGCTTACAAGACTCTTGGTGTTGTTTTTGGTGGCCTCGTCACTTCTCCCCTCTACGTTTATCCCTCTAT GAACTTGTCATCTCCCACAGAAGCTGACTACCTGGGGATATACAGCATAATGTTTTGGACTCTTACTTTAATTGGTGTGGTCAAGTATGTATGCATAGCT CTCAATGCTGATGATCATGGTGAAGGTGGTACATTTGCCATGTATTCTTTGTTGTGTAGGCATGCTGATATAGGCATCCTTCCTTCCAAAAGGGTG…
>OsHAK18	ATGGAGACCAGAACAAATGAGTATTCCCGTAAGGGGGCAATGTGGGAGCTGGAAAGGAATCTTGATCAACCCATGGATGCAGAGGCTGGAAGACTCAGGA ATATGTACAGAGAAAAGACCTATCCAACAATTTTACTGCTACGGCTAGCTTTCCAAAGCCTTGGTGTGGTATTTGGAGACTTAGGCACATCACCTCTATA TGTTTTCTACAATATCTTTCCTCATGGAATAGAAGATACAGAACAAGTTATTGGAGCACTCTCTCTTATAATTTACTCCCTTACACTCATTCCACTTGTT AAATATGTTTTCATTGTCTTGAGAGCAAATGACAATGGCCAAGGAGGAACATTTGCCCTTTATTCACTGCTTTGCCGTCATGCAAAGATAAATATT…
>OsHAK19	ATGTCTGTCCAGGAGGATGGCGCAGCCAGGCCGGAGCCGGACGTTCTCCGGCGCCATGACTCGCTCTACGGCGACGCCGAGAAGGTCTCCAACAACAAGC GCCATGGCGCCGGGGGAAGCTGGGCGCGGACGCTGCAGCTGGCGTTCCAGAGCATCGGCGTGGTGTACGGCGACGTCGGGACGTCGCCGCTGTACGTCTA CTCCAGCACGTTTCCGAACGGCATCAAGCACCCGGACGACCTCGTCGGCGTCCTCTCCCTCATCCTCTACACCCTCATCCTCATCCCCATGGTCAAGTAC GTCTTCATCGTCCTCTACGCCAACGACAATGGCGACGGTGGAACATTCGCTCTGTACTCGCTGATATCGCGGCACGCGAAGATCAGAATGATCCCG…
>OsHAK20	ATGTCTGTCCAGGAGGACGATGACGCGGCCGGGCCGGAGGTGGACAGGCTCCGGCGCCACGACTCGTTCTACGGCGACGCAGAGAAGGTCTCCAACGACA AGAGCCATGGCACCGGGGAGAACTGGGCGCGGACGCTGCAGCTGGCGTTCCAGAGCATCGGCGTGGTGTACGGTGACGTCGGGACGTCGCCGCTGTACGT CTACTCCAGCACGTTCCCGGACGGCGTCAAGCACCCGGACGACCTCGTCGGCGTCCTCTCCCTCATGCTCTACACCCTCATCCTCATCCCCATGGTCAAG TACGTCTTCATCGTCCTCTACGCCAACGACAACGGCGACGGTGGAACATTTGCGCTCTACTCGCTGATATCGCGGCACGCGAAGATCAGGATGATC…
>OsHAK21	ATGGATCCAGGAGTTGAGAAGAAGAAGCAGCAGATGGAGCTCGTCGACGTCGAGAGCGGCGGCCTTCCCGTCGAGCGTCAGGACTCGCTGTTCCGGGAGG CGGTGAGAGCTGAGCACGCCGGCGCCGCTCACTGGGACGAACAGGATAGCTGGGGGAGGACGATGAGTCTGGCGTTCCAGTGCGTGGGGATCCTGTACGG CGACATTGGGACGTCGTCGTTGTACGTCTACTCCAGCACTTTTGAGCACGGCATTGGGCACCCCGATGACGTCGTCGGGGTGCTCTCCCTCATCGTCTAC AGCTTCATGCTCTTCACCGTCATCAAGATCGTCTTCGTCGCCCTGCATGCCAACGACCATGGTGACGGTGGGACATTTGCACTCTACTCGTTAATT…
>OsHAK22	ATGAGCAGGCGCATGGCGAGGGGTGGGCGCGCACGCTGCGTCTGGCCTTCCAGTGCTTCG GCGTCCTCTACGGCGACATCGGCACCTCCCCACTCTACGTCTACTCCACCACCTTCGACG GCGGCATCCGCCACACCGACGACCTCCTCGGCGTCCTCTCCCTCATCATCTACAGCTTCC TCCTCTTCACCATCATCAAGTACGTCTACATCGCCCTCCGCGCCAACGACGACGGAGACG GCGGCACTTTCGCCCTCTACTCCCTCATCTCCCGCCACGCCAAGGTCAGCCTCGTCCCCA ACCAGCAGGCCGAGGACGAGCTCCACCTCCACATCAGCAAGTCCTCCTCGCTCCGCCGCC CCTCCGTCCAGCGCCTCGCCTCCACCGCCGAGG…
>OsHAK23	ATGGACGACGACGACAGCGGGATCCAGGAGGAGCCTGCACCGCCCCCGCCACCCCCGCCTCCCCCGCCGCCGCCGCCGCCGCTGCGGAGGCTCCTGACGG CGACGCGGTCGGGTGGCTCGAGGTGGGTGGACGGCAGCGAGGTCGGCTCGTCCGAGTCCGCGCCGTGGTCGCTCGACGGTGACCGCTCCCTCCGCCTCTC CGTCGACTCCGCCGCCTCCGCCGGTGGCGCCAGCGGAGGCGGAGGCGGAGGCGGGCCGCTCTCGCGTGCGTCCTCCGGCGCGTTCCGGCGGCGCTTCGGG AAGCAGCCGAGGCGGGTCGACTCCCTCGACGTCGAGGCCATGTCCGTCCGCGGCGCGCACGGCCACAGCAGCAAGGAGATATCAATGCTGAGCACC…
>OsHAK24	ATGGATGTGGAGGGCGGCGGCGCGGCGGCGCGGAGGAAGGGGGGGTGGTGGTGGTGGCGGGAGGAGGCGGTGCTGGCGTACCAGAGCCTCGGGGTGGTGT ACGGCGAGGTGGCGGCGGCGCCGCTGTACGTGTACAGGAGCGCGTTCGCCGGCGGCGACATCGAGCACTCGGCGGGGAACGAGGAGATCTACGGCGCCCT CTCGCTCGTGTTCTGGACGCTCACCCTCGTCCCGCTCGCCAAGTACGTCCTCCTCGTGCTCCGCGCCGACGACGCCGGCGAGGGCGGCACCTTCGCGCTC TACTCCCTCATCTGCCGCCGCGTCCGCGCCGGCCTCCTCCCCCCCTGCGCCGCCGCCGCTGCCGGCGAGGAGCTTGACGCTGCGGGCGCCGCGGCG…
>OsHAK25	ATGGATCTGGAGGCCGCGCATGGCGCGGCTGCGGCGCCAGGGAAGCAGAGGAGGAGGAGGGCGAGGGAGTCATGGGGAGCGTCGCTGCTGCTCGCGTACC AGAGCCTCGGGGTGGTGTACGGCGACGTGGCCACGTCGCCGCTGTACGTGTACAAGAGCGCCTTCGCCGGCGACGACATCCAGCACTCGGCGGGGAACGA GGAGATCTACGGCGTGCTGTCCTTCGTGTTCTGGACGCTGACCCTCATCTCGCTCGTCAAGTACGTGCTCATCGTGCTCCGCGCCGACGACGGCGGCGAG GGCGGCACGTTCGCGCTCTACTCCCTCATCTGCCGCCACGTCCGCGCGGGCCTGCTTCCCGGCGGCGCCGGCGACGAGCTCGCCGTGGGAGGGCGT…
>OsHAK26	ATGGAGTACCACCACCGGCCGCATTCGCCGCCGCCGTCGGACGACGACGTCGTCGTCATCCAGATGAACGCCGCCGCCATCGCCGCCGTCGACGAGTGGA GCTCCACCAACGAGGTGGACGACGCCGCCGCCGGCAAGGGCGGCGGCCTCACCCGCCGGACCTTCAGCCAGGCCTACAAGATGAAGCACCGGACGCCACT GGAGTTCACGTGGAGGCAGGTGGCGTTGCTGAGCTTCCAGTCGCTGGGGGTGGTGTACGGAGACCTGGGGACGTCGCCGCTGTACGTGTTCTCGTCGATC TCGCTGGACGACCCCGGCGAGGCGGACTTCGTCGGAATCCTCAGCATCATCCTCTGGACCTTCACCATGATCTGCCTCGTCAAGTACGTCTTCATC…
>OsHAK27	ATGGGTGACGATGTGCTGGGCAGAGGGAGCCGACGAGATCAGGAGATCGTCCTCGTCGACATCGTCGACGATGACGATCACGACGACGTGCCGGCGGTGC GGCGGCAGGACTCCCTGTACGTCGACGCGACGAGAGCCGGCGGAGCAAACCACCGTGGAGGCCAGGAGGAGAGCTGGGCGAGGACGTTGAAGCTAGCGTT CCAGTGCGTGGGAATACTGTACGGGGACATCGGGACATCGCCGCTGTTCGTGTACTCGAGCACGTTCAAGGACGGCGTCCGCCACCCGGATGACCTGCTC GGCGCCCTCTCCCTCATCATCTACAGCTTCGCCCTCTTCACCATCGTCAAGTACGTCTTCATCGCCCTCCGCGCCAACGACGACGGCGACGGTGGA…
>OsHKT1	ATGCATCCACCAAGTTTAGTGCTAGATACCTTGAAGCGTATCAAACTATACATAGCCATGAAGCTCCTGTTACCGAATTCGGAGGTGCCTCGGATCTATT GGGAGAAAGCTCAGCATCTCTGTGGGTTCCTGTCCATGAAGCTCATTTCCAGAGCCAGATGTGTGGCAAGTTCTGTCAAACAATCTTATAGTTTTCTGGT TTGCAAAAGTAACCCTTTGGTAGTTCAGCTCGTTTACTTTGTGATAATCTCATTTGCTGGTTTCCTTGCTCTGAAGAATCTCAAGCCCCAGGGTAAGCCA GGTCCAAAGGATTTGGACCTATTGTTCACCTCTGTGTCTACACTTACTGTCTCGAGCATGGCAACAGTAGAGATGGAAGACTTATCTGACAGGCAA…
>OsHKT2	ATGAATCATTGTCTTGTAGTATCCCACAAAAAACTCCAAACTTTCCGCACATTTGCAGCTAGCAAGTTCTCTTCTTTTACCAAATCTGCACAGAAGTCTA TAAAATACTCCTTCCAGTTCATCTACCAAAACAATCCACTCTTTGTCCATGTAGCTTACTTTGCCCTGATCTCCTTTGCTGGATATGGATCTCTAAAGGT CCTCAAGCCACGAGACAAGTCAAATACTCTGAAAGACTTGGACGTGCTATTTACTTCCGTATCTGCATCAACTGTTTCAAGCATGGCTACTGTTGAAATG GAGGATTTCTCAAGCGCTCAACTCTGGGTTTTGACTATTTTAATGCTGATTGGTGGTGAGGTATTCACTTCAATGCTTGGCATTCACTTTATGAGA…
>OsHKT3	ATGCCCACGTCGCGGCGCGCGCTCGCCGGCGGCGCTTTGTCCATGCACGTCGCCTACTTC CTCGCCATCTCCTGCCTCGGCTACGGCCTCCTCGGGGTGCTCAAGGTGCGGGAGCCCGGC GCCGCGCCGCGCCGCATCGACCGCTTCTTCACCGCCGTGTCGGCCGCCACGGTGTCGAGC ATGTCCACCGTCGAGATGGAGGTGTTCTCCAACGGCCAGCTCGTGGTGCTCACCGTCCTG ATGCTCCTCGGCGGCGAGGTGTTCGTCTCGCTCGTGGGGCTCGCGTCCAAGTGGTCCAAG CTGCGGAGCGACGCCATGGACAGATCCCGGCGCGTCGAGAGCCACGGCGACGTCGCGCTC GCCGACATCGACGGCGGCGACGTCGAGAACCCG…
>OsHKT4	ATGAGTTCTCTGGATGCCACTACTCCTAGATATGACGAGTTTAAAAGGATCTACCACCTT TTCCTTTTCCATGCACACCCATTCTGGCTCCAACTGCTGTACTTCCTCTTCATCTCCCTC TTGGGTTTCTTGATGCTGAAAGCTCTGCCGATGAAGACCAGCATGGTGCCGAGGCCCATG GACTTGGACCTGATCTTCACGTCGGTGTCGGCGACGACGGTGTCGAGCATGGTCGCCGTC GAGATGGAGTCCTTCTCCAACTCCCAGCTCCTCCTCATCACCCTCCTCATGCTGCTTGGT GGTGAGGTCTTCACCAGCATCCTTGGCCTCTACTTCACCAACGCCAAGTACTCCTCCAAG ATGATAGCAACCTTACCTGATGATGACGACCAT…
>OsHKT5	ATGACGAGCATTTACCATGATTTCATTCATAACAAGCTGCAGAGCTTCGGAAGGATCGGT AGATATTTTGTTAATTTTGTTGTTCTAGCCCATAGATTCATTGCCTTGCATATTCACCCA TTCTGGATTCAGTTGTCCTACTTCCTTCTCATTAGCATCCTAGGTTCAGTTCTATTGATG TTCCTGAAGCCAAGCAACCCAGAATTCAGACCAGGTTACATTGACATGCTGTTCTTGTCA ACCTCTGCTCTGACACTTTCCAGCCTCATCACCATCGAAATGGAGGTTCTCTCAAGCTCA CAAATTGTGGTTATTACACTGCTGATGCTTCTCGGGGGTGAAGTCTTTGTTTCTTTCCTA GGCCTCATGCTTAGACTGAACCATAAGCACAAC…
>OsHKT6	ATGCCTATTCGGCTGCATATCTTTGTCAATTCTGCAAGGCATGCCATCAACTCATCGGCA TTCATTTGTCGGTTCATCGCATACCATCTTAGCCCGCTTTTGATTCACTTATCCTATTTT CTTATCATTGATATACTTGGTTTTGTTTCCTTGGTGGTGCTCAGGCCAAGCAACCACAAG TACAATCCTCGCTATGTTGATATGTTTTTCCTATCGACATCTGCAGTTACAGTCATAGGA TTAGCCACCATACAAATGGAGGATCTTTCCAGCTCTCAGATAGCTATCCTGACTCTCTTG ATGTTCTTAGACAGTAAGATGTTCCTTTCCTTTCTTGGCCTTGTCCTTGAGTCAAGCAAG CAAAACAAGCATGATCCTGAAAACCGTAGAGTC…
>OsHKT7	ATGCCTATTCGGCTGCATATCTTTGTCAGTTCTGCAAGGCATGCCATCAACTCGTCGGCA TTGATTTGTCGGTTCATCGCATTCCATCTTAGCCCGCTTTTGATTCACCTGTCCTATTTT CTTATCATTGATGTACTTGGTTTTGTTGCCTTGGTGGTGCTCAGGCCAAGCAACCACAAG TACAATCCTCGCTATATCGATATGTTTTTCCTATCGACATCTGCAGTTACAGTCACAGGA TTAGCCACCACACAAATGGAGGATCTTTCTAGCTCTCAGATAGCTGTCCTGACTCTCTTG ATGTTCTTAGGAAGTGAGATGTTCCTTTCCTTTCTTGGCCTTGTCCTTGAGTCGAGCAAG CAAAACAAGCATGATCCTGAAAACCGTAGAGTA…
>OsAKT1	ATGGCGAGGTGGGGCGCCGCTCGGATGGCGGCGTGCGGGCCGTGGGGCCGCAACCGGAGGGTCGGCGCCGGCGACGCGTTCGAGGCCAGCGAGGTGAGGC GGGACGGGCGCAGCAGGATGATGCCCGCGTGCGGGCCGTGGGGGGCGGGCCATGGCGGCGGGGACCCGGCGCTCGAGAGGGAGCTGTCGCGGGACGGCAG CCACTACAGCATCTCCAGCGCCATCCTCCCGTCGCTCGGCGCGCGGAGCAACCGCCGCATCAAGCTCCGCCGCTTCATCATCTCCCCCTACGACCGCCGA TACAGAATCTGGGAGACTTTCCTCATAGTTCTTGTAGTCTACTCTGCGTGGGTCTCACCATTTGAATTTGGCTTCATTCCGAAGCCTACGGGGGCT…
>OsAKT2	ATGCCGACCACCAAGTGCGCCGTCCCGCTGGTGAGCGGCGCCGCCGGCGGCGGGGGATCGGCGGAGCTGACGCGTCAGCTGTCGTCGACGCAGGCGAGCC CGCGGTTCAGCTTCTCGAGCGGCGTGCTGCCGTCGCTGGGCTCCAGGGGCGGCGGCGAGCGCCACGCCCGGCTCCGGCGGTTCATCGTGTCCCCCTACGA CCGCCGCTACGAGCTGTGGAACAACTACCTCATCCTCCTCGTCGTCTACTCCGCGTGGGTGACCCCCTTCGAGTTCGGCTTCGTCCCGGAGCCCGCCGGC GCGCTCGCCGCCGCCGACAACGCCGTCAACGCCTTCTTCGCCGTCGACATCGTGCTCACCTTCTTCGTCGCCTACACCGACCCCAAGACGTTCCTC…
>OsAKT3	ATGGAAACTATTAGCAATATCTTTCACAATGACCCACTCCCACCTCTAGGAGCAAGAGCAAACCAATCTATCAAGCTGAGAAAATTCATTATTTCTCCAT ATGATTCCCGTTACAGGACCTGGGAGACGTTCTTGCTCGTGCTTGTTGTTTATTCAGCTTGGATCTGCCCATTTGAACTAGCATATCTGAGAAATCTCTC CTGGAAGGTTTCTCTTGTTGACAATATTATTGACAGCTTCTTTGCAATCGATATTATTCTCACATTTTTTCTAGCGTATCTGGATCAAAAGTCATATCTT CTAGTGGATGATCCAAAAAGGATCGTGGCTAGGTTACTTAGCATGCTTCGATTATGGCGTCTCCGGCGCCTCAGTGAATTATTTGCCAGGCTCGAA…
>OsAKT4	ATGACCCAAGCTCACTCAAAATCTTGCTTCCACCAGTTCTGGGATGGACTCCAGATCAAGAGGAGCAGCGATAGCTTCACTGTAGAGCTACTGCCATCCC TTGGTGCAACTATAAACCACTCCAACAAGTTGCAGAAGTTCATCATATCGCCTTATGATCCCCGGTACAGATCCTGGGAGCTGTTCCTTATAGTCCTAGT TGTTTACTCTGCCTGGATTTGTCCGTTTGAACTAGCATTCCTGAGGGACTTACCATCTAAGCTTTTGCTAGTTGAGAACATTGTGGATATATTCTTTGCC ATTGATATTGTTTTGACGTTCTTCGTTGCTTATGTCGATAGCAAAACACATCTTCTTGTGGATGACCGAAAGAGAATTGCAATGAGGTACCTATCC…
>OsAKT5	ATGGATGTGGCGTCGACTATCCCGTTCCAAGGCCTTGCCTACATCGTCACCGGCGAGGTCAGGGAGAGCCCGGCGTTCAGCCTCCTCGGCATCCTCCGGC TATGGCGTCTCAGGAAGGTCAAGCAGTTCTTCACAAGGCTGGAGAAGGACATCAGGTTCAACTACTTCTGGATCCGCTGCGCCCGGCTCATCGCGGTGAC GCTGTTCCTGGTGCACTGCGCGGGGTGCCTGTACTACCTGATCGCGGACAGGTACCCGCACAGGGAGAAGACGTGGATCGGCGCGGTGATCCCGGACTTC CAGGAGGCGAGCCTGTGGATCCGCTACACCTCCTCCGTCTACTGGTCCATCACCACCATGACCACCGTCGGCTACGGCGACATGCACGCCCAGAAC…
>OsAKT6	ATGGCCGCCTCCAGAAGCGAGCTTCTCCGGCCGGCATTCGGCGAGCCCTCTCCTTCGCTAGGACCATTCGTCGTTAACCCTCACACCTGCAGCTACAGGT GGTGGCAGAAGTTCCTGATCGTGCTGGTGCTGTACACGGCGTGGGCGTCGCCGTTCGAGCTGGCCATGGAGAAGTCGGCCTCGGCCGCGCTCGCCGTCAC GGAGCTGGTGGTCGACGCCTTCTTCGCCGTCGACATTGCCGTCTCCTTCTTCGTGGCGTACCGCGACGCCTCCACCGGCCTCCTCGTAACCGACCGCAAG AAGATCGCCACCAGGCACCTGGCACGACCATGCTTGGCGCTGGATGTCGCCTCAACGATTCCTTTACAGATGATCTACCGGATAGTGAGCGGCAAA…
>OsAKT7	ATGGCCGCTAGAAGCGAGCTTCTCCGGCCGGCATTTGGTGAAGCATCTCCTTCGCTAGGACGGTTTGTCATTAACCCTCACAGCTGCAGCTACAGGTGGT GGCACATGTTCCTGATCATGCTGGTGTTGTACTCGGCATGGGCATCGCCGTTCGAGCTGTCCATGGAGAAGGCAGCCTCCATTGCTCTTGTTGTCACAGA CCTGGTGGTCGATGTCTTCTTCGCCATTGACATTGCCTTATCCTTCTTCGTCGCATACCGTGACACCTCCACCGGCCTCCTCATAACTGACCGCAGGAAG ATCACAATGAGGTACCTGAAACGGCCGTGTTTCGCTCTGGATGTGGCCTCGACGATTCCTTTACAAATAATCTACCAGCTTGTGACTGGCAAAAGA…
>OsAKT8	ATGGGGAGGGGGATAGGGTCGAAGCGGAGGGTGGAGGACGACGACGGGGAGAATATGCCGGGGAGGAAGAAGAAGGAGGAGGAGGAGGAGGAGGAGGATG ACGATGGGGAAGAGGAGTACGAGGTGGACGTGGTGCGCGACCGGATCGGGTCGTCGCGGGGGAGCCGCCTGGCGCTGTTCGGCTCCGACCTCCGCCTCGG CCGCTTCCGCCCGCGCCGCCGCCGCGTCGCCCCCGTCGACGGCGACGATGGCATCTTCCAGGACTTCGTCATCGACCCCGACAACAAGTGGTATCGGTTA TGGACGAGGTTCATACTAGTGTGGGCAGTGTACAGTTCCTTCTTCACGCCATTGGAATTTGGCTTCTTCAGGGGGCTCCCCAGGAACCTCTTCTTC…
>OsKAT1	ATGCCACGTTCTTCTCGTATGAATCTGTGGCCGCATTGCTTCCCGTGTTTCGACGATGGCGACAGATCAGGCAACAGGTTCAGTACTGTATGCAACTTCC CCGATGATCTCCTCCCGTCGCTCGGTGCTACCGCTCACCAGCCTCCCAAGCTCAGGAAATACCTCGTCTCGCCTTATGACCCGCGTTACAAGGTCTGGGA AACATTTCTGATCATCCTGGTGGTGTACTCGGCGTGGATCTGCCCGCTGGAGTTCGCATTCCTGAGGTACCTGCCCAGCGCGCCTTTTGTCGTGGACGAT GTCGTCAACGGGTTTTTCGCCGTCGACATCATGCTCACTTTCTTCGTCCCGTTCGTGGACAAGAAGTCCTACCTCCTCGTTAACGATCCGAAGAAA…
>OsKAT2	ATGGCAGCTAGAAGCGAGCTTCTCCGGTCGGCATTTGGCAAAGCGTCTCCTTCGCTTGGATGGTTCATTGTTAACCCTCACAGATACAGCTACAGGTGGT GGCACATGTTCCTGATCATGCTGGTGTTGTACTCGGCATGGGCATCGCCATTTGAGCTGTCCATGGAGAAGGCAGCCTCCATTGCTCTTGTTGTCATTAG GCCTAGTGGTCGATGTCTTCTTCGCCATCGACATTGCCATATCCTTCTTCGTCACCTTGTCACTGGCAAAAGACAAGGACTATGGGGGCTCCTCAATCTT CTCCGTCTCTGGCGACTACGGTGTGCCAGCAAGCTCTTTGCAAGGGTGGAGAAGGACGTCAGATTCAGCTATTTGTGGACTAGGCTTATCAAGCTC…
>OsTPK1	ATGGATGACAACAGCATTCAGCAATCACTGCTAGCTGATAACCCTAATGTGCTGCAGCGGAAGCCGTCAGAAGGAGTAAATCGGTTTCGACGATGCAGGT CGACTCCTTCCACGGATCCTCTTCAAGGCCCCCCTGAAAAGGGCTCATCAGTTAAAGCCAAGGAGTTATTCAAGGAGATGAGGCCAAGTTTCAGACTAGT AGGACTTCTCCTTTTTATCTATCTTCTAGTGGGCGTCCTGGCCTTTTATGCTGTCATGGATGAGATATCAGGCAAGCGAACAAATAGAGTGCTTGACGCC TTGTACTTCTGTGTTGTCACAATGACCACCGTCGGCTATGGAGACCTCGTCCCAAACAATGACACAACAAAACTGCTTGCTTGTGCTTTCGTCTTC…
>OsTPK2	ATGGACACGGAGCCGCTGCTGTCGCCGCTGTCGCCGTCGCCGCACCTGCTCCACCCGCTGCCGGAGCACGCGGAGGTGTCCACCTTCTCGCCGCCCCTCT CGCCCTGCCCTTCCCCGGCGTCCTCGTACAAGGAGCGGATCATCTTCGGCGCGCACCCGCCGCCGCCGCCGCCGCCGCCGCCGCCGCCTCCGCCCCCGCC GCGGGGGAGGCGGTACTACCGGCGTGTGTCCGGGGATGACCTCGACGTGCCGTCGTGTTCGTCCTCGCCTTCCCCTCCCTCCGACGAGGAGAACCCGCCG CCGAACCCGCCGTCGCTGTTCGACTTCATCGGGGGGCGCACGAACCTCCACCGCTCGCGCACCGCGCCGGCCATGGCGCCGCTCAACGCGGCGGCT…
>OsVDPC	ATGGCTGAAGAGTATGAGCTGAACGAGATAGATGACACCCTGCATGGCTCTGTGGGGAGCAGGCTCTCGCTGTTTGCGAGGGAGCTCAAGTCAAGGAGAA GCAGCAGCTGGCATGGCGGCACCGCCCTGAGGCTGCCAAAGGATCTGTATGAAAGCCTTGTCATACACCCCAATGGCAGATGGTACAGGATCTGGGCGAA CATGATGTTCCTGTGGTCCATCTACTCCACCTTCTTCACCCCGTTCGAGTTCAGCTTCTTCCGCGGACTCCCCGATCAGCTGCTCGACCTCGAGTGCGTC CAGCTCGTCTTCCTCGCCGACGTCGCCGTCCACTTCTTCCTCGCCTACCGCGACCCCCACACCTACAGGATGGTCCACGACAAGCGCCACATCGCC…
>OsKEA1	ATGGATTTGTCTAGGTTTACTGCCCCGCGGCCGGGCTTGCAGATCGGCGCCGCCGGGAATGGCTTCCGGGCATGCTCCCTGCGGCGTCTCAGGTATCGTG TCTGCGGCGGGAACCCCATGGGCGCCTCCGCCCTCGGAGGCTGCGGTTCCCGTAGCCTCTTCTACTTGGCTCCAAACCATGGGAGCCCTCTTGCCCTCCG GACCAGAGGGAGGGCGCTGAGGTGCCAGGGAAATGACTCACTGGCCTATGTTGATGGCCCTTTGGAAGGTACCAATGGCTCAGTAGTCGATAATACCGAG GACGAAGCAAACAGCTCTGGGTTGGATGAGGAGAAGGGTGATGATGATGCAGAAAATCTCAGGGACTTGCTTCAGAAGGCGAGGAAAGAGCTGGAG…
>OsKEA2	ATGGCGGCCGCGGCGGCGGCGGCGGCCCCGCGGCACCACCACCACCACGTCGTCGTCGGGAGCAGCCGCTCTGCGCCCGTGTCGGTGTCGGTGTGCGTGC GGCGGTGGTGCGGGGGCGCGTCGTCGTCGGCGTTGCTGCGGGTGGGGATGATCGGGGGCGCCTCCGCGTCGTCGGCGGAGGGGAGGGGGAGGAGGAGGTG GTGGCGGCGGGGTAGGAGGGCGCTCCGGGTGCGCGCGGCGGCGGGGATGGACATCGCGAGCGCGGTGGAGGTGATCAACGACCTGGGGTTCGACACGCTC ACCTTCCTCGGCGTCACCGTGCTGGTCGTCCCGGCCTTCCGCGTCGTCAAGGCCAGCCCAATTCTTGGCTTCTTCTGCGCCGGCGTCGTGCTCAAC…
>AtTPK1	ATGTCGAGTGATGCAGCTCGTACGCCATTGTTACCCACTGAGAAGATAGATACCATGGCT CAAGATTTCAACCTGAACTCAAGAACTTCTTCTTCAAGAAAACGAAGATTGCGTCGCTCT AGAAGTGCTCCTCGTGGTGATTGTATGTACAATGATGATGTCAAAATCGACGAACCACCT CCTCATCCGAGTAAAATCCCAATGTTCAGTGATCTAAACCCGAATCTCAGGCGAGTGATC ATGTTCTTGGCTTTATATCTTACCATTGGTACGCTCTGTTTCTACCTCGTGAGAGACCAG ATCTCCGGTCATAAAACCAGTGGTGTGGTAGATGCTCTCTATTTCTGTATAGTAACGATG ACAACTGTTGGATACGGTGACCTTGTCCCTAAT…
>AtTPK2	ATGGCTAACGACGGTAACGGCGATAACAACGATGACCCATTACGCCAATACTTGATGAAC CCAAGAATCAACCCACCACCACCGTCTCTGTTAACATTACCGGAGAACAATGACGTCACA ATTCCGATGCCAATAACTCCATTGGAACTTAAAAACCGATTAATCTTCGGTTCATTCGTT CGTTCTAGAAAAGAATCATCTCTTCCCATCGATGCTCTCTCTCAAAACCCTTCTACGTCA TCCTCCGCCACAACCTCATTCTCCGATTCCACAGACCTCCTTCTCCCACTTACGGAGCCT AATAAACCGGTTCGGAAATCTAAACCGACCATCAATTTCCACCGGTCTAAAACAGCTCCT GCTATGGCTGCAATCAACAATATATCTCATCCC…
>AtTPK3	ATGCCAATGACTCCATCGGAATTCAAAAACCGATTACTCTTCGGCTCATTACCTCGGTCA TCCTCCGATCCCACAGACCTACAATTTACGGAGCCTAACGTACCACCGTCTCTGTTTTCT TTACCAGAACACAACGACGACACAGCTACTGATATGGCTCCTGACCAGGAAACAGAGCAA TCAGTTTCGAAATCCATTGCAAGACAAGCACTTGCTTTGCTTGTTGTGTATCTCTCTTTA GGTGTGCTTATCTATTGGCTGACTCTAGATAGCGACAATGCGTATCAGACTCATCCTGTT GCTGTTGCTTTGTACTTTTTTGTTGTAACATTTTGTGGCTTTTTAATTGTGCATTTTGTT GTGAAAATCGGGTGGTTGGATTCGTTTTGTTTC…
>AtTPK4	ATGGAAGAAGAGAACCTTCTCAATGAGAACCTTCTCCATCCCAACGAGTCCTCACCGGAA GAAACTCAAGTCACCACCGTATCAAAATCGAAATGGACCATTCTTGTACTAGCCATGATC CTCCTCTTGGTCTACTTAACCTTCGGGGTTTGCACATACTCATTCTTTCGAGACCAATTC TCCGGAACCGAGACCAATCTTTTCGTCGACGCTTTCTATTTCTCCATCGTCACATTCTCT ACAGTCGGTTACGGGGACATTGTCCCGTCAACTTCAACGACCAAGATCTTGACCATCGTC TTGGTATCAACCGGCGTCGTATTTCTTGATTATCTACTCAACCGCGTCGTGAGTCACGTT CTAAGTCTTCAAGAAAACGCGATTCTTGATCGA…
>AtTPK5	ATGGAACCACTCATCAGCCCACAACCACGTTTCCGCCTCCAACCCATACCGGAAAATCCC TCCTCCTCCTCCTCCTCCGCCTCCATCACAATCCCTCGCTCTATCTCAAACACTTCCTTC TTCCATGAAATCTCCCAAGAACGTCTTCTCCTTCATCATCAAGACCTCGAACAATCCGTA CAAGACGACAAAGAAGACCAAGACTCAGACTCAGACGAAACAAATCGCTTTTTATCTCAG ACAAGACCACTTCACCGATCTCGTACAGCTCCAGCTATGGTAATCATCAAAGACTTAAGA ACCAAACCTCCAGAAACCAAAAAACCATCACCAGTCTCTAAATCCATAATCAGACAAGCG ATTTTCTTGCTAATCGTCTACTTAACCTTAGGC…
>AtTPK6	ATGGCCAACGAAGGAAGTGACCCTTTACTTCAATACATGATTAGCCCGAGATTGAAAAAA CCTCCACAGCTGCTGTTTCCATTACCAGAAGACAACGAAGTTGCGATTCCGATGCCGATG ACACCGTCGGAGTTCAAAGAGCGTTTAATCTTCGGACCCTTTTCATGTTCGCCGCGAGAT TCGTCTCACTTCATCGATTCCATGAAACAACCGTCACCGTCGTCTTCTTCAACCGCCGTT AATAATCCTTTCTCCGATTCCTCAACCCTAGATCCTCTGCTTCCACCACCACCACCACAA CCAGAGCCATGGTTGTCCGATCAAACTTCGAGTCACTGTCAAGGCCACGCTCTTCACCGA TCCAAAACAGCACCAGCAATGGCTGTAATCAAT…
>AtKEA1	ATGATCCCTCACCAGGAGGTCAATGAGGAAGAAGCTTCCCTCTTTGACTTTTTGTGGTTA CTGCTAGCAAGCGTCATATTTGTGCCTCTATTTCAGAAAATTCCTGGAGGCAGCCCTGTT CTTGGGTATTTGGCAGCTGGAATTCTGATTGGTCCGTATGGTCTTTCGATAATCCGTAAT GTGCACGGAACCAGGGCCATCGCAGAATTTGGAGTAGTTTTGTTGCTTTTCAACATCGGC CTTGAGCTATCTGTTGAAAGACTGAGTTCCATGAAGAAATATGTTTTTGGATTAGGCTCA GCTCAGGTTCTGGTGACGGCAGCAGTAGTTGGATTGCTTGCCCATTATGTTGCTGGTCAG GCTGGTCCAGCAGCAATAGTGATTGGAAATGGC…
>AtKEA2	ATGGATTTTGCGTCTAGCGTTCAGCGCCAGAGTATGTTTCACGGTGGTGCGGATTTTGCG AGTTACTGCTTGCCGAATCGAATGATAAGTGCGAAACTCTGTCCCAAAGGACTCGGCGGC ACTAGATTTTGGGATCCGATGATTGATTCTAAAGTTCGCTCAGCTATTAGATCGAAACGA AATGTATCGTATCGTTCTTCTTTGACTTTGAATGCTGATTTCAATGGAAGATTTTACGGT CATTTGCTTCCTGCAAAACCCCAAAATGTTCCGCTGGGGTTTAGGTTACTTTGTCAAAGT AGCGATTCTGTAGGAGATTTGGTTGGGAATGACCGGAATTTGGAATTTGCTGAAGGTAGT GATGACAGGGAGGTTACGTTTTCTAAGGAAGAG…
>AtKEA3	ATGGCAATTAGTACTATGTTAGGGTCCATCTCTTGTTGCCCCTCTCCCAAGGGGTATGAG ATGGTGAAACAACATAGTGTTCGATTAAAGCATTGCGTTTTCACGGTGAAATCGAGTGTG CCTGTGTATTCGGAAGGCGTAAACGATGGGATTAAGTTGCATTCTTTTGGGAATTTAGTT AAAAAGAAGGTTTTTCTGGATACCTCTAAGAGATTCTATTTCCAAGGGAGATGGTCTGAA TCGTCAGGGAGGAGAGTGGAGACTTATGCTGGAGTAGATGTAGCGAGTGCTGTTGATGTA ATCAACGATCTTGGATTCGATACTTTGACCTTCTTGATGGTTACTGTTATTATTGTCCCT GCATTCAGAATTCTCAAAGCTAGTCCGATACTT…
>AtKEA4	ATGCGGCGGTGTAAAAACAACACTGACAAATTCTCTGTGATAACGATGAGGCTTCTAACG CTTCTTCTGATCTGTACTTTCTTCTTCTTCTTCTCCTTTGCTTATTCCGCCGAGTCAGAT AACGAGACTGACTCAGTTGTTACACGTGAGATCAATGGAACCGTCGTTGAGTCCAATGCC ACGAGTGCGAAACCTAGGGAAGATAGTTTCGCTGATATGATCGATCGAGCACTTGAGAAA GAGTTTCCTGATAATGACCAGAACGAAGTTCCTGATCCAGGAAGCTTCAATAATAGTGTT GCTGATCAGCAGGCGGTTCTAGAGACTGTTGCACGAGTTAAGCCAAAGAAAAATGAAACC AAGACCAAGGAGGAGAAATCCTTCTTTAATTTG…
>AtKEA5	ATGGCGAGATTCGCAGTGATTGGATTAACGTTCCTCCTTTTACTTGGTACGTCCTTATCA GCGAGATCTGATGAAGAAACACGCGAGCGATTTTACGGCAACGTCGTGAACTCGACGGCT CCGGGAAACGGTGAAGGAAGTATCGCTAAAATGTTCGATCGAGTTCTGGAGAAAGAATTT TCCGAAAACGATTCGCCTGAAGGATCTGATGGAGCTAGCTTTAACAGCAGTGTTGCTGAT CAACAAGCTGAAATAGAGACTGTTGCTAAAGTAACTCATGAGAAGGGCAAAAGAAATGAT ACACAAGAAAATAATGGTACGAGACCGTTTCAACTTCAAGATGTGTTTTCCCTGGAGAAT GAAGATTCTGATGATATGACTCTTATTGACAAG…
>AtKEA6	ATGGTGGAAGGAAGAAGAAGAAGAAGATTCTCGCTCTCCTCTCAACAGCTAGCTCTCCTC TTACTTTTACTCTCCTTCTTCCTCTGCTTCTCCGTCGCGTCTCCTCGAGCTATATCTGAT TCGGATCTACTGGATGAAACAGTCGCCAACTCCTCCTCTTCCGTCGCATCTCTCAACGCT TCTTCTTCTTCTTCTCTTGTTAAGCCTAAGGAAGGTAGCTTCGCCGACATCATCGATCGT GCTCTTGAAAAAGAGTTCAATGAAAGCGACCAGAATGAAGTGGCTGATCCTGGAAGCTTC AATAACAGTGTAGCTGGACAACAGGCTGTTCTGGAAACTGTAGCCCGAGTAAAGTCGACC AAGAAAAATGAGACAAAAGAGGAGAAGCGTTTT…
>AtHKT1	ATGGACAGAGTGGTGGCAAAAATAGCAAAAATCCGTTCGCAGCTTACTAAATTACGTTCA CTATTCTTCCTTTACTTCATCTACTTCTTGTTCTTCTCCTTTTTAGGGTTTTTGGCACTC AAGATCACAAAGCCAAGAACCACTTCACGTCCTCATGACTTTGACCTTTTCTTCACTTCT GTCTCTGCCATCACCGTCTCTTCCATGTCTACCGTCGACATGGAAGTCTTCTCCAACACC CAACTTATCTTCCTCACTATCCTCATGTTCCTCGGTGGCGAAATCTTCACCTCCTTTCTC AACCTCTACGTCTCCTATTTCACCAAGTTCGTCTTCCCTCATAACAAGATTAGACATATT TTGGGATCTTATAATTCGGACAGTTCCATCGAG…
>AtAKT1	ATGAGAGGAGGGGCTTTGTTATGCGGACAAGTCCAAGATGAGATTGAACAGCTTTCGAGA GAGAGTAGTCATTTTAGTCTTTCTACTGGAATTTTACCTTCACTTGGTGCAAGAAGTAAT CGACGAGTTAAGCTTAGGAGATTCGTTGTATCTCCTTATGATCACAAATACAGGATATGG GAGGCTTTCTTAGTGGTTCTTGTGGTTTACACAGCTTGGGTTTCGCCTTTCGAGTTTGGG TTCTTGAGAAAGCCAAGGCCACCACTATCTATCACCGATAACATTGTGAACGCATTCTTC GCCATCGATATCATCATGACATTCTTTGTTGGTTACCTCGATAAATCGACTTACCTCATT GTTGATGACCGTAAACAGATTGCATTTAAGTAC…
>AtAKT2	ATGGACCTCAAGTATTCAGCATCTCATTGCAACTTATCCTCAGACATGAAGCTCAGGCGT TTTCATCAGCATCGAGGAAAAGGAAGAGAAGAAGAGTATGATGCTTCTTCTCTCAGCTTG AACAATCTGTCAAAACTTATTCTTCCTCCACTTGGTGTTGCTAGCTATAACCAGAATCAC ATCAGGTCTAGTGGATGGATCATCTCACCTATGGACTCAAGATACAGGTGCTGGGAATTT TATATGGTGCTTTTAGTGGCATACTCTGCGTGGGTTTACCCTTTTGAAGTTGCATTTCTG AATTCATCACCAAAGAGAAACCTTTGTATCGCGGACAACATCGTAGACTTGTTCTTCGCG GTTGACATTGTCTTGACGTTTTTCGTTGCTTAC…
>AtAKT3	ATGAAGCTCAGGCGTTTTCATCAGCATCGAGGAAAAGGAAGAGAAGAAGAGTATGATGCT TCTTCTCTCAGCTTGAACAATCTGTCAAAACTTATTCTTCCTCCACTTGGTGTTGCTAGC TATAACCAGAATCACATCAGGTCTAGTGGATGGATCATCTCACCTATGGACTCAAGATAC AGGTGCTGGGAATTTTATATGGTGCTTTTAGTGGCATACTCTGCGTGGGTTTACCCTTTT GAAGTTGCATTTCTGAATTCATCACCAAAGAGAAACCTTTGTATCGCGGACAACATCGTA GACTTGTTCTTCGCGGTTGACATTGTCTTGACGTTTTTCGTTGCTTACATAGACGAAAGA ACACAGCTTCTTGTCCGTGAACCTAAACAGATT…
>AtAKT5	ATGGGTATTGAGAAGAGGAAGAAGATGGTGTGGTTTTGGCCGGAGAAGCACGACGGTGGA GTGATTAAGGAGGCGGAGGATGTGGCGGCGGAACATATATCGAGAGAAGGTACAATGAGT CATTACAGTTTTAGCAAAGGTCTTCTTCCGCCGCTTGGAGTCGGAGCCACCGCTCGCTCT AGCCGTCACATTAAGCTCCGCTGCTTCATCGTCTCTCCTTTCGATCCTCGCTACAGAGCT TGGGATTGGTTTCTAGTGATTTTGGTGCTATACACAGCGTGGGCATCTCCTTTTGAGTTC GGGTTCCTACAAACACCAAGAGCACCTCTCAGTATTCTTGATAACGTGGTGAATGGATTT TTCGCTGTCGACATTTTTCTGACATTCTTTGTT…
>AtAKT6	ATGGAGAAGAAGAAGGTATGGTTTTGGGGTGTGAAAGACGACAGCGAAAGAGGCGGAGGC GGACGAGCCAAAGATGCGGAGGATGATGTTGCTGATCATTTGTCTCGCGACGGGACGATG AGTCAGTATAGCCTTAGCAAAGGCCTTCTTCCTTCTCTTGGAGCCAACAATCGTTCCTCT CATTACGTCATTCTCCGTCGCTTCATTATCTCTCCTTTCGATCCTCGTTACAGAGTGTGG GAGACGTTTTTGGTGTTTTTGGTGCTCTATACAGCTTGGGCATCGCCTTTTGAATTCGGG TTTCTGCAAAAGCCAAGACCACCTCTCAGTATTCTAGATAACATCGTCAACGGGTTTTTC GCTGTTGATATAATCTTGACATTCTTTGTTGCC…
>AtKAT1	ATGTCGATCTCTTGGACTCGAAATTTCTTCGAAAGATTCTGCGTCGAGGAATACAATATA GACACCATAAAACAGAGTAGTTTCCTCTCTGCCGATCTTCTACCATCTCTTGGAGCCAGG ATCAACCAATCTACTAAGCTCCGCAAACACATAATCTCTCCTTTTAATCCACGTTACAGA GCGTGGGAGATGTGGCTAGTATTACTAGTTATTTACTCAGCTTGGATTTGCCCATTTCAA TTTGCTTTCATCACCTATAAAAAAGACGCGATTTTCATCATCGACAACATTGTTAATGGC TTCTTCGCCATTGATATTATTCTCACCTTCTTCGTCGCTTATCTCGATAGCCACTCCTAT CTTCTAGTTGACAGTCCTAAGAAAATAGCAATA…
>AtKAT2	ATGTTGAAGAGAAAGCACCTCAACACAAGACCAATGTCAATCTCTTGTACCAGAAACTTC TTCAAACGATTCTGCGTCGAAGAATACAATATGGATACATTCAAACATAGCAGTTTCCTC TCTGCTGATCTCTTACCATCTCTTGGAGCTAGAATAAACCAATCAACTAAGCTCCGTAAA CACATCATCTCTCCTTTCGATCCACGTTTCAGGGGATGGGAGATGTGGCTGGTCATTCTT GTGATTTACTCAGCTTGGATTTGTCCATTTGAGTTTGCCTTCATCACCTACAAGAAAGAC GCACTTTTCATCATTGACAACATTGTCAATGGATTCTTTGCCATTGACATCATTCTCACC TTCTTCGTTGCTTATCTAGACAGCCACTCATAT…
>AtKAT3	ATGTCTACGACGACTACTGAGGCGAGATCACCGTTGCCGTTGTTGTTGAGAAGAGGAAGG TCTTCGACGGCGTTATCGGCGTCGACGGCGGAAGCAAGATCGCCGTTATCGATACTGCAG TTCAGAAGAAGATCGAGCAAAGATGTGAGGAACATAACGTCAGTTTCGAGCAGTCTCTTG CCTGCTTTTGGGACTTTCATCGAAGATGATAATCCTTCTTCCAAACCTTTCATCGTTCTT CACTTTGATCGTCGTTACAGGTTGTGGGAATTGTTTTTGGTGATATTGGTTGGGTATTCG GCGTGGGCATCTTTGTTCGAGTTGGCTTTCGAGAAAGCTGCCGAAGGAGCGTTATTGACC ATTGATCTCGTCGTTGACTTCTTCTTCGCCGTT…
>AtSKOR	atgggaggtagtagcggcggcggagtttcttatcgtagcggcggcgaatcagacgtggaa ttagaggattacgaggttgatgatttcagagatgggattgtagaatcgcgaggaaacaga ttcaatcctctcaccaatttcttagggttagacttcgccggcggtagcggtggaaagttc accgtcattaatggaatcagagatatctccagaggctccattgttcatcccgataaccgg tggtacaaggcgtggacgatgtttatattgatatgggcactttattcttccttcttcact ccattggaattcggattcttcaggggattaccagagaatctgttcatcctcgatatcgct ggccaaatcgctttcttagtagatattgtcttg…
>AtGORK	atgggacgtctccggagacggcaagagataatagatcatgaagaagaggaatcaaacgac gacgtttcatcaagaagaggaaaactcagtttagccgagacgtttcggtggcttgattca tcagagcatcggagaattgaaaccgatggtcataatgattataaatacatcattcatccc aaaaacaggtggtacaaggcatgggaaatgtttatattggtgtgggcaatatactcctca ttgttcactcccatggagtttggtttcttccgcggtctgcctgagagactctttgtactt gacattgttggtcagatcgcgttcttggtcgatattgttcttcagttctttgttgcctat cgcgatactcagacctaccggactgtctacaaa…
>AtHAK1	ATGAACCAATCACCATCTCTTATCGAACAGGGTATTTCTCAACAGCATTTGAAGACTTTG TCTTGTGCCAATGTTCTTACTTTGGCTTACCAGAGTCTTGGAGTGATCTATGGTGATCTT AGTACATCGCCACTCTATGTTTATAAGACCACTTTCTCTGGGAAACTAAGTCTTCATGAA GACGATGAAGAGATCTTTGGAGTGTTCTCTTTCATCTTCTGGACATTTACACTCATTGCT CTTTTTAAATACGTTTTCATTGTTCTCTCAGCAGATGACAATGGAGAAGGTGGAACATTT GCGTTGTACTCGCTTCTTTGTAGATATGCCAAGCTAAGCATTTTACCAAATCATCAAGAA ATGGATGAGAAACTATCAACATATGCAACGGGA…
>AtHAK2	ATGGATCTCAATCTCGGAAAATGCTGTGGTTCTCGTTCTTCTAAGAAGGAATCATGGAGG TCGGTTTTGCTTCTTGCTTACCAGAGTCTTGGTGTTGTCTATGGAGACTTGAGTATCTCT CCGCTTTATGTCTTTAAGAGCACTTTTGCTGAGGACATTCAACATTCAGAGACCAATGAA GAGATCTACGGTGTTATGTCTTTTGTTTTCTGGACTTTAACTTTGGTTCCTTTGCTTAAG TATGTCTTCATTGTCCTCCGAGCTGATGATAACGGAGAAGGTGGAACTTTTGCTTTGTAC TCATTGATCTGCCGTCATGTCAAAGTTAGCCTCCTCCCAAACCGACAAGTCTCTGATGAG GCACTGTCCACTTATAAGCTGGAGCATCCACCG…
>AtHAK3	ATGGCGCCGGCGGAATCTGGAGTCTCTCCCCGTCGGAATCCTTCTCAACTCTCGTGGATG AATCTCTCTAGTAACTTGATTTTGGCCTACCAGAGCTTTGGTGTAGTCTACGGTGATCTC AGTACTTCTCCTCTTTATGTCTTCCCTAGCACATTTATTGGAAAGTTGCACAAGCATCAC AACGAGGATGCCGTATTTGGTGCTTTCTCTTTGATTTTCTGGACCCTCACGCTCATTCCC CTTCTCAAATACCTTCTTGTATTACTGAGTGCCGATGACAATGGAGAAGGCGGAACATTT GCTCTCTATTCCCTGCTTTGTAGGCATGCTAAGCTTAGCTTACTTCCTAACCAGCAAGCT GCTGATGAGGAGCTCTCAGCTTACAAGTTTGGT…
>AtHAK5	ATGGATGGTGAGGAACATCAAATAGATGGTGATGAAGTTAATAACCATGAGAACAAGTTG AATGAAAAAAAGAAATCATGGGGAAAACTATATCGACCCGACTCTTTCATCATAGAGGCC GGACAAACTCCAACAAATACCGGGCGTCGCTCATTGATGAGCTGGAGAACAACGATGAGT TTGGCATTTCAGAGCCTAGGAGTGGTGTATGGAGATATCGGGACATCGCCATTATATGTG TATGCAAGTACTTTCACTGATGGCATCAATGACAAAGATGATGTCGTTGGTGTTCTCTCG CTCATAATCTACACTATTACTCTCGTAGCGCTCCTCAAATACGTTTTCATTGTTCTTCAG GCTAACGATAACGGTGAAGGAGGAACATTTGCA…
>AtHAK6	GGGGAGGGGGGGACGTTCGCTCTTTACTCGCTTTTATGTCGACACGCACGAATCAACTCG TTACCGAGTTGTCAATTGGCTGATGAGCAGCTTATTGAGTATAAGACTGATTCAATTGGT TCGTCTTCGATGCCTCAATCTGGTTTTGCAGCGAGTTTGAAATCTACTCTTGAGAAACAT GGAGTTTTGCAGAAAATTTTGCTTGTTCTTGCTTTGATTGGGACTCGTATGGTTATTGGT GATGGTGTTCTCACGCCTGCTATTTCAGTTTTTTCTGCAGTATCTGGTGTTGAGCTTTCA ATGTCTAAGGAGCATCACAAGTATATAGAACTCCCTGCTGCTTGTGTAATTCTGATAGGT TGGTTTGCACTTCAGCACTACGGAACACACAGG…
>AtHAK7	ATGGCGGAGGAAAGCAGTATGGAAGGTTCTGAAAAAGAAGAGATCGATAGCTCAGGTGGT GGTTTTGGAGATATGGCATCCATGGATTCTATCGAGTCTCGATGGGTTATTCAAGACGAT GATGATTCCGAGATCGGCGTTGACGATGATAATGATGGATTCGACGGTACTGGACTCGAA TCCGATGAGGACGAGATACCTGAGCATCGCCTGATCCGTACTGGTCCACGTGTTGATTCC TTCGACGTGGAAGCGCTTGAAGTTCCTGGTGCTCCGAGAAATGATTACGAGGACTTGACC GTTGGGAGGAAAGTGTTGCTTGCATTTCAAACATTAGGGGTTGTCTTTGGAGATGTAGGA ACCAGCCCGTTGTATACGTTCAGTGTAATGTTC…
>AtHAK8	ATGGATCTCGAGCGTCTAAGCCCAAGAAATCCAGTTAAGAAAGAATCTTGGTGGACGGTT CTGACATTAGCTTACCAAAGCTTAGGTGTAGTCTACGGAGATTTAGCAACTTCACCATTG TATGTCTACAAGAGCACTTTTGCTGAAGACATAACACATTCTGAGACAAACGAAGAGATC TTTGGTGTTCTGTCTCTTATCTTCTGGACATTAACTTTAATCCCACTTGTTAAATACGTT TTTATTGTTCTTCGTGCTGATGATAATGGTGAAGGTGGGACTTTTGCTCTCTACTCTTTA TTATGTCGCCATGCTAGAATCAGCTCTTTGCCCAATTTCCAGCTCGCTGATGAGGACCTT TCTGAGTATAAGAAAAATTCCGGGGAGAATCCG…
>AtHAK9	ATGGCGGAAAGAGTCGAAGCATCATCTGTACCAGAAGGAGAAAATACAATAGAAGAAAGA GAAGTAGGAGCTATGTGGGAATTAGAGCAGAAACTTGATCAACCCATGGATGAAGAAGCT AATAAGCTCAACAACATGTATAGAGAAAAGGGATTATCAATGTTGATGCTTCTAAGGCTC TCTTTTCAAAGTCTAGGGATAGTTTATGGAGATTTAGGGACGTCTCCATTGTATGTGTTT TACAATACATTCCCTGACGGAATTGATGATAGTGAAGATGTAATCGGAGCTCTTTCTTTG ATCATTTACTCTCTTTTGCTTATTCCTCTCATCAAGTATGTGTTCATTGTCTGCAAAGCT AATGATAATGGTCAAGGTGGGACTTTAGCTATA…
>AtHAK10	ATGGCGGGGAGAGTAGAATCATCCATTGGTGGTGGTGAGATTGATGAAGAAGGTGATGAG AGAGGTAGTATGTGGGATTTGGATCAGTCACTTGATCAACCTATGGATGAAGAAGCTGGT CGCCTCAGGAACATGTATAGAGAAAAGAAATTCTCGGCGTTTTTGCTTCTGCAGCTTTCA TTTCAGAGTCTTGGTGTTGTTTATGGAGATTTGGGAACTTCTCCTCTATATGTTTTCTAT AATACATTTCCTCGAGGGATCAAAGACCCTGAAGATATCATTGGAGCTTTATCGCTAATC ATATATTCCCTCACACTCATCCCTCTCCTCAAATATGTGTTCGTTGTATGCAAAGCAAAC GATAATGGGCAAGGTGGTACATTTGCTCTCTAT…
>AtHAK11	ATGGCGGCAAGAGTAGAAGCAGCAACGATGGGTGGTGAGATTGATGAAGAAGAGAGTGAT GAGAGAGGTAGCATGTGGGATTTGGACCAGAAGCTTGATCAATCCATGGATGAAGAAGCT GGTCGACTTAGAAACATGTACAGAGAAAAGAAATTCTCGGCTCTTCTACTTCTGCAGCTT TCATTTCAGAGTCTTGGTGTTGTTTATGGTGATTTAGGGACATCTCCTCTATATGTTTTC TACAATACATTTCCTCATGGGATCAAAGATCCAGAAGATATCATTGGAGCTCTATCTCTC ATTATTTATTCACTCACACTCATCCCTCTCCTCAAATACGTTTTCGTTGTATGTAAAGCA AATGATAATGGTCAAGGTAGTGGGACGTTTGCT…
Sb: Sorghum bicolor; Os: Oryza sativa; At: Arabidopsis thalian; HAK: High affinity potassium; VDPC: Voltage-dependent potassium channel; TPC: Two-pore channels; KEA: Potassium efflux antiporter; K-trans: K+ transport, KEFC: potassium-efflux system protein.
