# Supplementary material for: Genome-wide identification and multiple abiotic stress transcript profiling of potassium transport gene homologs in Sorghum bicolor
Source: Front Plant Sci. 2022 Sep 2;13:965530. doi: 10.3389/fpls.2022.965530 (PMC9478208; doi:10.3389/fpls.2022.965530)
Supplement: Supplementary Table 10 — Relative expression analysis of K+ transport gene homologs. [file Table_10.XLS]

## Sheet: Sheet1
Fold change
Gene	HAK1	HAK2	HAK3	HAK4	HAK5	HAK6	HAK7	HAK8	HAK9	HAK10	HAK11	HAK12	HAK13	HAK14	HAK15	HAK17	HAK18	HAK19	HAK20	HAK21	HAK22	HAK23	HAK24	HAK25	HAK26	HAK27	HKT2	HKT3	HKT4	HKT5	KEA1	KEA2
DR	0.504642	2.49666	0.618423	1.17827	0.196146	2.37293	0.641713	0.756109	1.04729	1.7211	0.439317	2.90795	0.184284	1.7411	2.59068	0.0458585	4.55252	1.68179	2.45661	1.30737	4.75683	1.28343	3.59668	0.659754	1.65864	5.86989	1.13027	0.124424	1.08172	0.723635	0.252321	1.15136
DS	7.37853	3.53898	2.29209	1.56555	0.686184	1.56193	0.561231	1.40769	0.046714	3.35582	2.88119	7.94474	0.357661	6.9644	0.267325	0.0108964	0.243164	2.61474	1.31646	3.74942	0.0481384	0.0101667	0.275476	0.072293	0.712025	0.202127	1.26284	0.363493	0.0246888	3.33264	1.92297	2.50244
DL	1.28343	3.56359	2.25012	6.43824	7.60352	0.0018779	12.9063	0.114229	2.8481	0.538369	11.1322	0.481854	1.90968	1.28639	0.066677	0.0564585	0.768438	0.326088	0.0644058	0.229516	0.230579	0.443396	1.59844	0.161918	0.063666	0.20733	0.170755	0.954842	0.0141146	6.09095	0.218646	7.31065
SR	0.104145	0.535887	0.939523	0.0549146	0.0242366	0.0711332	0.124424	0.364334	0.360149	0.852635	0.0271419	1.9141	2.31873	0.441351	0.608502	0.578344	0.438303	0.127332	2.65737	0.0584495	2.11893	0.899171	1.87905	0.585064	0.773782	1.5874	0.221698	0.0106722	0.547147	0.321599	0.600124	0.0638133
SS	0.0765918	2.34026	1.82344	0.183434	0.128218	0.0627895	10.753	8.30128	0.17515	12.6115	0.203063	10.1965	2.27626	8.20593	0.0921418	0.0324269	0.82932	0.331405	0.605696	0.856584	0.232183	0.124424	1.72907	2.2974	0.136471	0.508152	0.176369	0.00343216	0.130007	0.354371	10.1495	0.838956
SL	0.266093	13.3923	2.85469	5.09824	6.9644	0.00127673	11.9588	7.4127	4.12197	0.473029	6.88441	1.40769	6.17597	1.217	0.179659	0.331405	0.570382	0.993092	0.593231	0.170755	0.276114	0.559936	2.16845	0.163421	0.0714627	0.653685	0.415619	1.05458	0.18471	7.17676	0.232183	11.2096
HR	0.116899	0.255843	0.517632	0.0985273	0.0297012	0.219658	11.8762	0.214146	2.41162	0.161171	0.0457527	8.71399	0.95705	0.0387409	1.48452	0.619854	0.205423	0.0824692	3.86375	0.0665231	2.11893	1.55114	3.34808	0.543367	0.307076	0.909618	1.20303	0.00482028	0.180491	0.335256	0.521233	0.113965
HS	0.388683	5.45155	10.2437	0.547147	0.071628	0.117984	8.28212	6.54322	0.00705731	0.514057	0.602904	9.29636	7.4127	9.38268	0.590496	0.156041	1.9816	2.71948	10.4831	10.1495	1.55114	0.0633725	0.749154	0.581023	4.06522	1.89212	2.49666	0.0435857	0.324585	3.09513	6.30574	1.33176
HL	0.151424	9.14722	2.50244	0.793701	0.939523	0.00030618	9.9636	11.3399	7.6211	10.2201	1.87905	2.68825	3.6978	1.61328	0.248273	0.14492	1.38831	0.344681	0.780967	0.435275	0.273573	0.876606	2.56685	0.03983	0.0843969	0.484085	0.36942	0.0301855	0.304955	5.55325	0.216634	2.4909
CR	1.12766	4.99332	13.8646	1.1434	0.528509	0.407066	10.8779	1.20581	5.12186	4.9703	0.20166	4.41782	0.874583	1.17827	9.36103	0.31498	2.31873	0.808508	5.4014	0.530957	1.89212	1.17555	5.65685	0.401461	1.28343	0.498846	1.24258	0.202127	0.244855	1.18372	3.605	1.12766
CS	0.0418102	1.61702	0.0524347	0.218646	0.0369914	0.260616	2.77663	2.1386	0.0622119	8.9383	0.157127	9.9406	0.0275208	3.51453	0.0263997	0.00489888	0.314253	0.122995	0.0295643	0.293887	0.0504151	0.0452272	0.258219	0.33371	0.0298388	0.0613554	0.0502988	0.00541058	0.00361948	2.06047e-05	0.316439	0.205898
CL	0.185137	11.7669	7.42985	2.40605	2.1386	0.000280444	12.4379	5.99323	8.1681	8.83563	1.9816	8.4757	0.543367	3.89962	0.103665	0.134904	3.5801	0.641713	0.357661	0.127922	0.334482	2.43401	2.57874	0.231112	0.151075	0.76313	0.307786	0.399611	0.279968	5.21741	0.675175	6.42338
